# Supplementary material for: XROMM Analysis of Feeding Mechanics in Toads: Interactions of the Tongue, Hyoid, and Pectoral Girdle
Source: Integr Org Biol. 2022 Nov 15;4(1):obac045. doi: 10.1093/iob/obac045 (PMC9665897; doi:10.1093/iob/obac045)
Supplement: obac045_Supplemental_Files [file obac045_supplemental_files.zip]

Archive with 19 entries (19 files):
- Spanish_Abstract.docx
- Supplemental_Figure_1.tif
- Supplemental_Figure_2.tif
- Supplemental_Figure_3.tif
- Supplemental_Figure_4.tif
- Supplemental_Figure_5.tif
- Supplemental_Figure_6.tif
- Supplemental_Figure_7.tif
- Supplemental_Table_1.xlsx
- Supplemental_Table_2.xlsx
- Supplemental_Table_3.xlsx
- Supplemental_Table_4.xlsx
- Supplemental_Table_5.xlsx
- Supplemental_Table_6.xlsx
- Video_1.mp4
- Video_2.mp4
- Video_3.mp4
- Video_4.mp4
- Video_5.mp4
