# Supplementary material for: XROMM Analysis of Feeding Mechanics in Toads: Interactions of the Tongue, Hyoid, and Pectoral Girdle
Source: Integr Org Biol. 2022 Nov 15;4(1):obac045. doi: 10.1093/iob/obac045 (PMC9665897; doi:10.1093/iob/obac045)
Supplement: obac045_Supplemental_Files [file obac045_supplemental_files.zip › Supplemental_Table_1.xlsx]

## Sheet: Sheet1
	Manipulation	Distance (mm)
Head Length	—	26.84
Head Width	—	42.56
SVL	—	119.74
Length of Tongue	Stretched anteriorly	42
Max length between upper and lower jaw	Mouth opened maximally	44
Ant/post length of pectoral girdle	—	38
Ant/post length of buccal cavity (relaxed)	Relaxed	42
Front of Skull to occipital bar	—	29
Distance between bottom of eyeball and roof of skull	Eye fully retracted	5
Length of hyoid	Relaxed	22
Width of hyoid at wings	Relaxed	15
Width of hyale	Relaxed	31
Depth of hyoid (thickness)	—	0.5
Distance between front of mouth and glottis	Hyoid anteriorly protruded	25
Distance between front of mouth and glottis	Hyoid relaxed	41
Distance between front of mouth and glottis	Hyoid posteriorly protruded	52
Distance between roof to hyoid plate	Hyoid ventrally protruded	19
Distance between lower jaw to hyoid plate	Hyoid dorsally protruded	7
Max distance between lower jaw and hyoid anterior tip	Mouth opened maximally	14
Front of hyoid to front of mouth	Hyoid anteriorly protruded	11
Front of hyoid to front of mouth	Hyoid relaxed	17
