# Supplementary material for: XROMM Analysis of Feeding Mechanics in Toads: Interactions of the Tongue, Hyoid, and Pectoral Girdle
Source: Integr Org Biol. 2022 Nov 15;4(1):obac045. doi: 10.1093/iob/obac045 (PMC9665897; doi:10.1093/iob/obac045)
Supplement: obac045_Supplemental_Files [file obac045_supplemental_files.zip › Supplemental_Table_2.xlsx]

## Sheet: Sheet1
Event	Individual	Hit_miss	Single_Double	Tongue_angle	Cycle_frames	Cycle_duration	EyeClose_onset_frame	EyeClose_onset_seconds	EyeClose_onset_cycleperc	EyeClose_offset_frame	EyeClose_offset_seconds	EyeClose_offset_cycleperc	EyeClose_duration_cycleperc	MouthOpen_onset_frame	MouthOpen_onset_seconds	MouthOpen_onset_cycleperc	MouthOpen_offset_frame	MouthOpen_offset_seconds	MouthOpen_offset_cycleperc	MouthOpen_duration_cycleperc	MouthOpen_duration_seconds	Max_gape_frame	Max_gape_seconds	Max_gape_cycleperc	Max_jaw_gape_angle	TDPro_onset_frame	TDPro_onset_seconds	TDPro_onset_cycleperc	TDPro_offset_frame	TDPro_offset_seconds	TDPro_offset_cycleperc	TDPro_duration_cycleperc	TDPro_duration_seconds	TDRet_onset_frame	TDRet_onset_seconds	TDRet_onset_cycleperc	TDRet_offset_frame	TDRet_offset_seconds	TDRet_offset_cycleperc	TDRet_duration_cycleperc	TDRet_duration_seconds	TBPro_onset_frame	TBPro_onset_seconds	TBPro_onset_cycleperc	TBPro_offset_frame	TBPro_offset_seconds	TBPro_offset_cycleperc	TBPro_duration_cycleperc	TBPro_duration_seconds
Evt3	RM01	Hit	Single	Straight	464	1.856	0	0	0	92	0.368	20.0259	20.0259	41	0.164	8.92457	88	0.352	19.1552	10.2306	0.188	69	0.276	15.0194	69.8105	44	0.176	9.57759	54	0.216	11.7543	2.17672	0.04	55	0.22	11.972	84	0.336	18.2845	6.3125	0.116	42	0.168	9.14224	54	0.216	11.7543	2.61207	0.048
Evt4	RM01	Hit	Single	Straight	409	1.636	0	0	0	85	0.34	20.9902	20.9902	37	0.148	9.13692	83	0.332	20.4963	11.3594	0.184	62	0.248	15.3105	66.0667	39	0.156	9.63081	50	0.2	12.3472	2.71638	0.044	51	0.204	12.5941	75	0.3	18.5208	5.92665	0.096	37	0.148	9.13692	51	0.204	12.5941	3.45721	0.056
Evt5	RM01	Hit	Delayed	Straight	520	2.08	0	0	0	88	0.352	17.0923	17.0923	33	0.132	6.40962	78	0.312	15.15	8.74038	0.18	61	0.244	11.8481	69.8239	35	0.14	6.79808	47	0.188	9.12885	2.33077	0.048	48	0.192	9.32308	73	0.292	14.1788	4.85577	0.1	32	0.128	6.21538	48	0.192	9.32308	3.10769	0.064
Evt6	RM01	Hit	Single	Straight	403	1.612	0	0	0	79	0.316	19.799	19.799	36	0.144	9.02233	89	0.356	22.3052	13.2829	0.212	63	0.252	15.7891	67.6709	38	0.152	9.52357	49	0.196	12.2804	2.75682	0.044	50	0.2	12.531	73	0.292	18.2953	5.76427	0.092	36	0.144	9.02233	48	0.192	12.0298	3.00744	0.048
Evt7	RM01	Hit	Single	Straight	415	1.66	0	0	0	85	0.34	20.6867	20.6867	40	0.16	9.73494	95	0.38	23.1205	13.3855	0.22	66	0.264	16.0627	71.6734	39	0.156	9.49157	53	0.212	12.8988	3.40723	0.056	54	0.216	13.1422	79	0.316	19.2265	6.08434	0.1	40	0.16	9.73494	53	0.212	12.8988	3.16386	0.052
Evt8	RM01	Hit	Double	Straight	550	2.2	0	0	0	183	0.732	33.6055	33.6055	32	0.128	5.87636	79	0.316	14.5073	8.63091	0.188	59	0.236	10.8345	72.3743	35	0.14	6.42727	45	0.18	8.26364	1.83636	0.04	46	0.184	8.44727	76	0.304	13.9564	5.50909	0.12	32	0.128	5.87636	45	0.18	8.26364	2.38727	0.052
Evt10	RM01	Hit	Single	Straight	354	1.416	0	0	0	78	0.312	22.2542	22.2542	33	0.132	9.41525	72	0.288	20.5424	11.1271	0.156	60	0.24	17.1186	69.5351	36	0.144	10.2712	47	0.188	13.4096	3.13842	0.044	48	0.192	13.6949	71	0.284	20.2571	6.56215	0.092	34	0.136	9.70056	47	0.188	13.4096	3.70904	0.052
Evt11	RM01	Hit	Single	Straight	384	1.536	0	0	0	75	0.3	19.7266	19.7266	39	0.156	10.2578	80	0.32	21.0417	10.7839	0.164	62	0.248	16.3073	62.3173	42	0.168	11.0469	53	0.212	13.9401	2.89323	0.044	54	0.216	14.2031	91	0.364	23.9349	9.73177	0.148	40	0.16	10.5208	53	0.212	13.9401	3.41927	0.052
Evt14	RM01	Hit	Single	Straight	403	1.612	0	0	0	57	0.228	14.2854	14.2854	41	0.164	10.2754	91	0.364	22.8065	12.531	0.2	70	0.28	17.5434	65.4162	33	0.132	8.27047	56	0.224	14.0347	5.76427	0.092	57	0.228	14.2854	86	0.344	21.5533	7.26799	0.116	41	0.164	10.2754	54	0.216	13.5335	3.25806	0.052
Evt17	RM01	Hit	Single	Straight	305	1.22	0	0	0	71	0.284	23.5115	23.5115	28	0.112	9.27213	77	0.308	25.4984	16.2262	0.196	54	0.216	17.882	66.4616	30	0.12	9.93443	41	0.164	13.577	3.64262	0.044	42	0.168	13.9082	66	0.264	21.8557	7.94754	0.096	27	0.108	8.94098	41	0.164	13.577	4.63607	0.056
Evt20	RM01	Hit	Single	Straight	342	1.368	0	0	0	74	0.296	21.8538	21.8538	33	0.132	9.74561	75	0.3	22.1491	12.4035	0.168	60	0.24	17.7193	68.7427	35	0.14	10.3363	49	0.196	14.4708	4.1345	0.056	50	0.2	14.7661	72	0.288	21.2632	6.49708	0.088	34	0.136	10.0409	48	0.192	14.1754	4.1345	0.056
Evt22	RM01	Hit	Single	Straight	366	1.464	0	0	0	91	0.364	25.112	25.112	36	0.144	9.93443	78	0.312	21.5246	11.5902	0.168	62	0.248	17.1093	68.8276	31	0.124	8.55464	50	0.2	13.7978	5.24317	0.076	51	0.204	14.0738	76	0.304	20.9727	6.89891	0.1	36	0.144	9.93443	50	0.2	13.7978	3.86339	0.056
Evt31	RM01	Hit	Single	Straight	384	1.536	0	0	0	73	0.292	19.2005	19.2005	34	0.136	8.94271	92	0.368	24.1979	15.2552	0.232	60	0.24	15.7812	69.1256	35	0.14	9.20573	48	0.192	12.625	3.41927	0.052	49	0.196	12.888	81	0.324	21.3047	8.41667	0.128	33	0.132	8.67969	47	0.188	12.362	3.68229	0.056
Evt39	RM01	Hit	Single	Side	342	1.368	0	0	0	91	0.364	26.8743	26.8743	29	0.116	8.56433	68	0.272	20.0819	11.5175	0.156	55	0.22	16.2427	68.3147	31	0.124	9.15497	45	0.18	13.2895	4.1345	0.056	46	0.184	13.5848	66	0.264	19.4912	5.90643	0.08	29	0.116	8.56433	46	0.184	13.5848	5.02047	0.068
Evt61	RM01	Miss	N/A	Straight	403	1.612	0	0	0	74	0.296	18.5459	18.5459	36	0.144	9.02233	112	0.448	28.0695	19.0471	0.304	69	0.276	17.2928	66.7683	37	0.148	9.27295	51	0.204	12.7816	3.50868	0.056	52	0.208	13.0323	87	0.348	21.804	8.77171	0.14	37	0.148	9.27295	50	0.2	12.531	3.25806	0.052
RM01_Average_Hit_Single	RM01	Hit	Single	Straight	384.455	1.53782	0	0	0	78.1818	0.312727	20.6769	20.6769	36.1818	0.144727	9.51474	83.6364	0.334545	22.0762	12.5614	0.189818	62.5455	0.250182	16.513	67.7861	36.5455	0.146182	9.6221	50	0.2	13.1942	3.57206	0.0538182	51	0.204	13.4599	77.6364	0.310545	20.4971	7.03726	0.106545	36.3636	0.145455	9.55721	49.6364	0.198545	13.0975	3.54029	0.0530909
RM01_SE_Hit_Single	RM01	Hit	Single	Straight	12.7688	0.0510753	0	0	0	3.02059	0.0120824	0.835603	0.835603	1.2122	0.00484879	0.151904	2.33656	0.00934623	0.54481	0.563679	0.00746119	1.35756	0.00543025	0.302938	0.776417	1.31677	0.00526708	0.237934	1.22845	0.0049138	0.260887	0.329777	0.00489493	1.22845	0.0049138	0.266751	2.22495	0.00889981	0.535696	0.367658	0.00558629	1.31614	0.00526457	0.182347	1.19295	0.00477182	0.246021	0.167746	0.000948248
Evt1	RM02	Hit	Single	Straight	399	1.596	0	0	0	86	0.344	21.7694	21.7694	28	0.112	7.08772	93	0.372	23.5414	16.4536	0.26	58	0.232	14.6817	62.8945	35	0.14	8.85965	43	0.172	10.8847	2.02506	0.032	44	0.176	11.1378	63	0.252	15.9474	4.80952	0.076	32	0.128	8.10025	46	0.184	11.6441	3.54386	0.056
Evt13	RM02	Hit	Single	Straight	402	1.608	0	0	0	87	0.348	21.8582	21.8582	27	0.108	6.78358	84	0.336	21.1045	14.3209	0.228	62	0.248	15.5771	67.5347	34	0.136	8.54229	44	0.176	11.0547	2.51244	0.04	45	0.18	11.306	70	0.28	17.5871	6.28109	0.1	32	0.128	8.0398	47	0.188	11.8085	3.76866	0.06
Evt19	RM02	Hit	Single	Straight	382	1.528	0	0	0	118	0.472	31.199	31.199	26	0.104	6.87435	86	0.344	22.7382	15.8639	0.24	62	0.248	16.3927	67.7082	37	0.148	9.78272	46	0.184	12.1623	2.37958	0.036	47	0.188	12.4267	72	0.288	19.0366	6.60995	0.1	35	0.14	9.25393	49	0.196	12.9555	3.70157	0.056
Evt21	RM02	Hit	Single	Straight	377	1.508	0	0	0	117	0.468	31.3448	31.3448	30	0.12	8.03714	90	0.36	24.1114	16.0743	0.24	67	0.268	17.9496	63.1025	36	0.144	9.64456	46	0.184	12.3236	2.67905	0.04	47	0.188	12.5915	79	0.316	21.1645	8.57294	0.128	34	0.136	9.10875	49	0.196	13.1273	4.01857	0.06
Evt23	RM02	Hit	Single	Straight	373	1.492	0	0	0	98	0.392	26.5362	26.5362	29	0.116	7.85255	85	0.34	23.0161	15.1635	0.224	59	0.236	15.9759	62.571	33	0.132	8.93566	42	0.168	11.3727	2.437	0.036	43	0.172	11.6434	78	0.312	21.1206	9.47721	0.14	31	0.124	8.3941	48	0.192	12.9973	4.60322	0.068
Evt24	RM02	Hit	Single	Straight	375	1.5	0	0	0	99	0.396	26.664	26.664	27	0.108	7.272	89	0.356	23.9707	16.6987	0.248	63	0.252	16.968	67.0733	34	0.136	9.15733	44	0.176	11.8507	2.69333	0.04	45	0.18	12.12	77	0.308	20.7387	8.61867	0.128	32	0.128	8.61867	47	0.188	12.6587	4.04	0.06
Evt25	RM02	Hit	Single	Straight	378	1.512	0	0	0	154	0.616	41.1481	41.1481	30	0.12	8.01587	94	0.376	25.1164	17.1005	0.256	65	0.26	17.3677	62.9751	35	0.14	9.35185	45	0.18	12.0238	2.67196	0.04	46	0.184	12.291	77	0.308	20.5741	8.28307	0.124	34	0.136	9.08466	50	0.2	13.3598	4.27513	0.064
Evt26	RM02	Hit	Single	Straight	391	1.564	0	0	0	133	0.532	34.3555	34.3555	35	0.14	9.04092	93	0.372	24.023	14.9821	0.232	65	0.26	16.7903	65.3743	37	0.148	9.55754	47	0.188	12.1407	2.58312	0.04	48	0.192	12.399	80	0.32	20.665	8.26598	0.128	35	0.14	9.04092	51	0.204	13.1739	4.13299	0.064
Evt29	RM02	Hit	Single	Straight	363	1.452	0	0	0	123	0.492	34.2231	34.2231	29	0.116	8.06887	93	0.372	25.876	17.8072	0.256	66	0.264	18.3636	63.9402	35	0.14	9.73829	45	0.18	12.5207	2.78237	0.04	46	0.184	12.7989	77	0.308	21.4242	8.62534	0.124	33	0.132	9.18182	48	0.192	13.3554	4.17355	0.06
Evt38	RM02	Hit	Single	Straight	342	1.368	0	0	0	109	0.436	32.1901	32.1901	31	0.124	9.15497	84	0.336	24.807	15.652	0.212	64	0.256	18.9006	64.3505	36	0.144	10.6316	46	0.184	13.5848	2.95322	0.04	47	0.188	13.8801	76	0.304	22.4444	8.56433	0.116	34	0.136	10.0409	49	0.196	14.4708	4.42982	0.06
Evt50	RM02	Hit	Single	Straight	361	1.444	0	0	0	114	0.456	31.8947	31.8947	30	0.12	8.39335	97	0.388	27.1385	18.7452	0.268	60	0.24	16.7867	59.5009	34	0.136	9.51247	46	0.184	12.8698	3.35734	0.048	47	0.188	13.1496	68	0.272	19.0249	5.87535	0.084	32	0.128	8.95291	46	0.184	12.8698	3.9169	0.056
Evt52	RM02	Hit	Single	Straight	370	1.48	0	0	0	119	0.476	32.4838	32.4838	28	0.112	7.64324	95	0.38	25.9324	18.2892	0.268	60	0.24	16.3784	60.9828	34	0.136	9.28108	44	0.176	12.0108	2.72973	0.04	45	0.18	12.2838	66	0.264	18.0162	5.73243	0.084	32	0.128	8.73514	48	0.192	13.1027	4.36757	0.064
Evt57	RM02	Hit	Single	Straight	334	1.336	0	0	0	184	0.736	55.6407	55.6407	28	0.112	8.46707	95	0.38	28.7275	20.2605	0.268	60	0.24	18.1437	59.9444	35	0.14	10.5838	44	0.176	13.3054	2.72156	0.036	45	0.18	13.6078	72	0.288	21.7725	8.16467	0.108	32	0.128	9.67665	48	0.192	14.515	4.83832	0.064
RM02_Average_Hit_Single	RM02	Hit	Single	Straight	372.846	1.49138	0	0	0	118.538	0.474154	32.4083	32.4083	29.0769	0.116308	7.89936	90.6154	0.362462	24.6233	16.724	0.246154	62.3846	0.249538	16.9443	63.6886	35	0.14	9.50607	44.7692	0.179077	12.1619	2.65583	0.0390769	45.7692	0.183077	12.4335	73.4615	0.293846	19.9628	7.52927	0.110769	32.9231	0.131692	8.94066	48.1538	0.192615	13.0799	4.13924	0.0609231
RM02_SE_Hit_Single	RM02	Hit	Single	Straight	5.4899	0.0219596	0	0	0	7.48641	0.0299456	2.42595	2.42595	0.635101	0.0025404	0.210662	1.26865	0.00507459	0.551623	0.46675	0.0051164	0.796937	0.00318775	0.330793	0.748324	0.339683	0.00135873	0.168873	0.394739	0.00157895	0.220828	0.0861004	0.0010282	0.394739	0.00157895	0.224457	1.49621	0.00598486	0.525728	0.405271	0.00566382	0.366227	0.00146491	0.158726	0.405825	0.0016233	0.227608	0.101825	0.0010282
Evt7	RM03	Hit	Double	Straight	472	1.888	0	0	0	265	1.06	56.7055	56.7055	28	0.112	5.99153	73	0.292	15.6208	9.62924	0.18	54	0.216	11.5551	83.2254	32	0.128	6.84746	41	0.164	8.77331	1.92585	0.036	42	0.168	8.98729	76	0.304	16.2627	7.27542	0.136	29	0.116	6.20551	41	0.164	8.77331	2.5678	0.048
Evt8	RM03	Miss	N/A	Straight	360	1.44	0	0	0	86	0.344	24.1278	24.1278	30	0.12	8.41667	102	0.408	28.6167	20.2	0.288	58	0.232	16.2722	78.855	34	0.136	9.53889	44	0.176	12.3444	2.80556	0.04	45	0.18	12.625	78	0.312	21.8833	9.25833	0.132	32	0.128	8.97778	46	0.184	12.9056	3.92778	0.056
Evt2	RM03	Hit	Single	Straight	379	1.516	0	0	0	112	0.448	29.847	29.847	29	0.116	7.72823	80	0.32	21.3193	13.591	0.204	58	0.232	15.4565	74.4972	33	0.132	8.7942	44	0.176	11.7256	2.9314	0.044	45	0.18	11.9921	85	0.34	22.6517	10.6596	0.16	30	0.12	7.99472	45	0.18	11.9921	3.99736	0.06
Evt3	RM03	Hit	Single	Straight	391	1.564	0	0	0	114	0.456	29.4476	29.4476	33	0.132	8.5243	95	0.38	24.5396	16.0153	0.248	60	0.24	15.4987	71.9398	37	0.148	9.55754	48	0.192	12.399	2.84143	0.044	49	0.196	12.6573	100	0.4	25.8312	13.1739	0.204	34	0.136	8.78261	49	0.196	12.6573	3.87468	0.06
Evt4	RM03	Hit	Single	Straight	374	1.496	0	0	0	177	0.708	47.7995	47.7995	30	0.12	8.1016	92	0.368	24.8449	16.7433	0.248	59	0.236	15.9332	80.7209	35	0.14	9.45187	45	0.18	12.1524	2.70053	0.04	46	0.184	12.4225	90	0.36	24.3048	11.8824	0.176	32	0.128	8.64171	47	0.188	12.6925	4.0508	0.06
Evt5	RM03	Hit	Single	Straight	413	1.652	0	0	0	134	0.536	32.77	32.77	28	0.112	6.84746	96	0.384	23.477	16.6295	0.272	58	0.232	14.184	82.8819	33	0.132	8.07022	44	0.176	10.7603	2.69007	0.044	45	0.18	11.0048	106	0.424	25.9225	14.9177	0.244	31	0.124	7.58111	43	0.172	10.5157	2.93462	0.048
Evt6	RM03	Hit	Single	Straight	404	1.616	0	0	0	104	0.416	26	26	34	0.136	8.5	91	0.364	22.75	14.25	0.228	62	0.248	15.5	73.8883	37	0.148	9.25	50	0.2	12.5	3.25	0.052	51	0.204	12.75	99	0.396	24.75	12	0.192	35	0.14	8.75	51	0.204	12.75	4	0.064
Evt7_2	RM03	Hit	Single	Straight	413	1.652	0	0	0	128	0.512	31.3027	31.3027	34	0.136	8.31477	120	0.48	29.3462	21.0315	0.344	65	0.26	15.8959	81.5604	37	0.148	9.04843	49	0.196	11.9831	2.93462	0.048	50	0.2	12.2276	82	0.328	20.0533	7.82567	0.128	35	0.14	8.55932	51	0.204	12.4722	3.91283	0.064
Evt11	RM03	Miss	Delayed	Straight	705	2.82	0	0	0	105	0.42	15.0426	15.0426	24	0.096	3.4383	104	0.416	14.8993	11.461	0.32	59	0.236	8.45248	76.0332	28	0.112	4.01135	39	0.156	5.58723	1.57589	0.044	40	0.16	5.7305	77	0.308	11.0312	5.30071	0.148	25	0.1	3.58156	40	0.16	5.7305	2.14894	0.06
Evt13	RM03	Hit	Single	Straight	400	1.6	0	0	0	153	0.612	38.6325	38.6325	34	0.136	8.585	97	0.388	24.4925	15.9075	0.252	65	0.26	16.4125	80.2725	39	0.156	9.8475	49	0.196	12.3725	2.525	0.04	50	0.2	12.625	94	0.376	23.735	11.11	0.176	36	0.144	9.09	46	0.184	11.615	2.525	0.04
Evt15	RM03	Hit	Single	Straight	382	1.528	0	0	0	134	0.536	35.4293	35.4293	33	0.132	8.72513	91	0.364	24.0602	15.3351	0.232	62	0.248	16.3927	68.9621	36	0.144	9.51832	48	0.192	12.6911	3.17277	0.048	49	0.196	12.9555	103	0.412	27.233	14.2775	0.216	34	0.136	8.98953	50	0.2	13.2199	4.23037	0.064
Evt16	RM03	Hit	Single	Straight	380	1.52	0	0	0	105	0.42	27.9079	27.9079	29	0.116	7.70789	85	0.34	22.5921	14.8842	0.224	59	0.236	15.6816	79.829	33	0.132	8.77105	45	0.18	11.9605	3.18947	0.048	46	0.184	12.2263	93	0.372	24.7184	12.4921	0.188	31	0.124	8.23947	45	0.18	11.9605	3.72105	0.056
Evt18	RM03	Hit	Single	Straight	376	1.504	0	0	0	109	0.436	29.2793	29.2793	34	0.136	9.13298	92	0.368	24.7128	15.5798	0.232	62	0.248	16.6543	80.3324	37	0.148	9.93883	49	0.196	13.1622	3.2234	0.048	50	0.2	13.4309	101	0.404	27.1303	13.6995	0.204	35	0.14	9.4016	50	0.2	13.4309	4.02926	0.06
Evt20	RM03	Hit	Single	Straight	371	1.484	0	0	0	97	0.388	26.407	26.407	34	0.136	9.25606	87	0.348	23.6846	14.4286	0.212	62	0.248	16.8787	82.6791	37	0.148	10.0728	48	0.192	13.0674	2.99461	0.044	49	0.196	13.3396	104	0.416	28.3127	14.973	0.22	35	0.14	9.5283	49	0.196	13.3396	3.81132	0.056
Evt26	RM03	Hit	Single	Straight	355	1.42	0	0	0	112	0.448	31.8648	31.8648	30	0.12	8.53521	77	0.308	21.907	13.3718	0.188	58	0.232	16.5014	78.4861	33	0.132	9.38873	43	0.172	12.2338	2.84507	0.04	44	0.176	12.5183	92	0.368	26.1746	13.6563	0.192	31	0.124	8.81972	43	0.172	12.2338	3.41408	0.048
Evt40	RM03	Hit	Single	Side	354	1.416	0	0	0	135	0.54	38.5169	38.5169	29	0.116	8.27401	74	0.296	21.113	12.839	0.18	54	0.216	15.4068	77.5382	32	0.128	9.12994	45	0.18	12.839	3.70904	0.052	46	0.184	13.1243	76	0.304	21.6836	8.55932	0.12	30	0.12	8.55932	44	0.176	12.5537	3.99435	0.056
RM03_Average_Hit_Single	RM03	Hit	Single	Straight	386.5	1.546	0	0	0	123.25	0.493	32.224	32.224	31.8333	0.127333	8.32989	91.9167	0.367667	23.9772	15.6473	0.240333	60.8333	0.243333	15.9158	78.0041	35.5833	0.142333	9.30912	46.8333	0.187333	12.2507	2.94153	0.045	47.8333	0.191333	12.5125	95.75	0.383	25.0681	12.5556	0.191667	33.25	0.133	8.69817	47.4167	0.189667	12.4066	3.70845	0.0566667
RM03_SE_Hit_Single	RM03	Hit	Single	Straight	5.17204	0.0206882	0	0	0	6.72076	0.026883	1.75906	1.75906	0.694495	0.00277798	0.191322	3.11268	0.0124507	0.589169	0.583139	0.0114887	0.736837	0.00294735	0.211453	1.31304	0.608753	0.00243501	0.164288	0.705319	0.00282128	0.183684	0.0677929	0.00111464	0.705319	0.00282128	0.185228	2.20923	0.00883691	0.648858	0.591053	0.0087033	0.604591	0.00241836	0.161021	0.856865	0.00342746	0.237578	0.146348	0.00219273
RM01_RM02_RM03_Average_Hit_Single		Hit	Single	Straight	380.944	1.52378	0	0	0	107.778	0.431111	28.7622	28.7622	32.1667	0.128667	8.53646	88.9167	0.355667	23.6296	15.0932	0.227	61.9167	0.247667	16.4697	69.7125	35.6667	0.142667	9.47587	47.0556	0.188222	12.5069	3.03102	0.0455556	48.0556	0.192222	12.7735	82.1667	0.328667	21.8278	9.05439	0.136444	34.0833	0.136333	9.04822	48.3611	0.193444	12.8609	3.81263	0.0571111
RM01_RM02_RM03_SE_Hit_Single		Hit	Single	Straight	4.67396	0.0186959	0	0	0	4.85686	0.0194274	1.39132	1.39132	0.684871	0.00273948	0.155862	1.43171	0.00572685	0.36381	0.420307	0.00628301	0.559726	0.00223891	0.1775	1.16796	0.464621	0.00185849	0.108451	0.577274	0.0023091	0.146598	0.122384	0.00183979	0.577274	0.0023091	0.148319	1.98466	0.00793865	0.5047	0.494978	0.00763414	0.521559	0.00208624	0.110844	0.494658	0.00197863	0.143388	0.0885185	0.00100299
[truncated: 74 more columns]
