# Supplementary material for: XROMM Analysis of Feeding Mechanics in Toads: Interactions of the Tongue, Hyoid, and Pectoral Girdle
Source: Integr Org Biol. 2022 Nov 15;4(1):obac045. doi: 10.1093/iob/obac045 (PMC9665897; doi:10.1093/iob/obac045)
Supplement: obac045_Supplemental_Files [file obac045_supplemental_files.zip › Supplemental_Table_3.xlsx]

## Sheet: Sheet1
Abbreviation	Definitions
Individual	Indicated the individual toad to which each event belongs
Hit_miss	Indicates whether an event successful or unsuccessful
Single_Double	Indicates whether an event a single swallow or not
Tongue_angle	Indicates whether an event a straight or side strike
Cycle_frames	Number of frames in a full cycle
Cycle_duration	Length of a full cycle (seconds)
EyeClose_onset_frame	Beginning of eye closure (frames since cycle start)
EyeClose_onset_seconds	Beginning of eye closure (seconds since cycle start)
EyeClose_onset_cycleperc	Beginning of eye closure (percent cycle elapsed)
EyeClose_offset_frame	Eye finishes reopening (frames since cycle start)
EyeClose_offset_seconds	Eye finishes reopening (seconds since cycle start)
EyeClose_offset_cycleperc	Eye finishes reopening (percent cycle elapsed)
EyeClose_duration_cycleperc	Duration of eye closure (percent cycle elapsed)
MouthOpen_onset_frame	Beginning of mouth opening (frames since cycle start)
MouthOpen_onset_seconds	Beginning of mouth opening (seconds since cycle start)
MouthOpen_onset_cycleperc	Beginning of mouth opening (percent cycle elapsed)
MouthOpen_offset_frame	End of mouth closure (frames since cycle start)
MouthOpen_offset_seconds	End of mouth closure (seconds since cycle start)
MouthOpen_offset_cycleperc	End of mouth closure (percent cycle elapsed)
MouthOpen_duration_cycleperc	Duration of mouth opening (percent cycle elapsed)
MouthOpen_duration_seconds	Duration of mouth opening (seconds)
Max_gape_frame	Moment of maximum gape (frames since cycle start)
Max_gape_seconds	Moment of maximum gape (seconds since cycle start)
Max_gape_cycleperc	Moment of maximum gape (percent cycle elapsed)
Max_jaw_gape_angle	Maximum angle between jaw and skull joints (degrees)
TDPro_onset_frame	Beginning of protrusion of tongue tip marker (frames since cycle start)
TDPro_onset_seconds	Beginning of protrusion of tongue tip marker (seconds since cycle start)
TDPro_onset_cycleperc	Beginning of protrusion of tongue tip marker (percent cycle elapsed)
TDPro_offset_frame	Maximum protrusion of tongue tip marker (frames since cycle start)
TDPro_offset_seconds	Maximum protrusion of tongue tip marker (seconds since cycle start)
TDPro_offset_cycleperc	Maximum protrusion of tongue tip marker (percent cycle elapsed)
TDPro_duration_cycleperc	Duration of tongue tip protrusion (percent cycle elapsed)
TDPro_duration_seconds	Duration of tongue tip protrusion (seconds)
TDRet_onset_frame	Beginning of retraction of tongue tip marker (frames since cycle start)
TDRet_onset_seconds	Beginning of retraction of tongue tip marker (seconds since cycle start)
TDRet_onset_cycleperc	Beginning of retraction of tongue tip marker (percent cycle elapsed)
TDRet_offset_frame	Maximum retraction of tongue tip marker (frames since cycle start)
TDRet_offset_seconds	Maximum retraction of tongue tip marker (seconds since cycle start)
TDRet_offset_cycleperc	Maximum retraction of tongue tip marker (percent cycle elapsed)
TDRet_duration_cycleperc	Duration of tongue tip retraction (percent cycle elapsed)
TDRet_duration_seconds	Duration of tongue tip retraction (seconds)
TBPro_onset_frame	Beginning of protrusion of tongue base marker (frames since cycle start)
TBPro_onset_seconds	Beginning of protrusion of tongue base marker (seconds since cycle start)
TBPro_onset_cycleperc	Beginning of protrusion of tongue base marker (percent cycle elapsed)
TBPro_offset_frame	Maximum protrusion of tongue base marker (frames since cycle start)
TBPro_offset_seconds	Maximum protrusion of tongue base marker (seconds since cycle start)
TBPro_offset_cycleperc	Maximum protrusion of tongue base marker (percent cycle elapsed)
TBPro_duration_cycleperc	Duration of tongue base protrusion (percent cycle elapsed)
TBPro_duration_seconds	Duration of tongue base protrusion (seconds)
TBRet_offset_frame	Maximum retraction of tongue base marker (frames since cycle start)
TBRet_offset_seconds	Maximum retraction of tongue base marker (seconds since cycle start)
TBRet_offset_cycleperc	Maximum retraction of tongue base marker (percent cycle elapsed)
TBRet_duration_cycleperc	Duration of tongue base retraction (percent cycle elapsed)
TBRet_duration_seconds	Duration of tongue base retraction (seconds)
TB_max2_frame	Local maximum of tongue base marker for RM01 (frames since cycle start)
TB_max2_seconds	Local maximum of tongue base marker for RM01 (seconds since cycle start)
TB_max2_cycleperc	Local maximum of tongue base marker for RM01 (percent cycle elapsed)
Tongue_rest_length	Distance between tongue base and tongue tip markers at rest (cm)
Max_tongue_pro_stretch	Maximum distance between tongue base and tongue tip markers during protrusion (cm)
Max_tongue_pro_stretch_HL	Maximum distance between tongue base and tongue tip markers during protrusion scaled by skull length (%)
Max_tongue_pro_stretch/rest_length	Maximum distance between tongue base and tongue tip markers during protrusion scaled by rest length (%)
Max_tongue_ret_stretch	Maximum distance between tongue base and tongue tip markers during retraction (cm)
Max_tongue_ret_stretch/HL	Maximum distance between tongue base and tongue tip markers during retraction scaled by skull length (%)
Max_tongue_ret_stretch/rest_length	Maximum distance between tongue base and tongue tip markers during retraction scaled by rest length (%)
TBrJJ_max_ant_excursion	Maximum anterior excursion of the tongue base marker from the jaw joint (cm)
TDrJJ_max_ant_excursion	Maximum anterior excursion of the tongue tip marker from the jaw joint (cm)
Min_tongue_IM_distance	Minimum distance between the tongue base and tongue tip markers during tongue retraction (cm)
Min_tongue_IM_distance_frame	Moment of minimum distance between the tongue base and tongue tip markers during tongue retraction (frames since cycle start)
Min_tongue_IM_distance_sec	Moment of minimum distance between the tongue base and tongue tip markers during tongue retraction (seconds since cycle start)
Min_tongue_IM_distance_cylce_perc	Moment of minimum distance between the tongue base and tongue tip markers during tongue retraction (percent cycle elapsed)
Hyoid_dors_max_frame	Moment of maximum dorsal excursion of right hyoid marker (frames since cycle start)
Hyoid_dors_max_seconds	Moment of maximum dorsal excursion of right hyoid marker (seconds since cycle start)
Hyoid_dors_max_cylceperc	Moment of maximum dorsal excursion of right hyoid marker (percent cycle elapsed)
Hyoid_intermarker_distance_rest	Distance between right and left hyoid markers at rest (cm)
Hyoid_intermarker_max1_distance	Distance between right and left hyoid markers at local maximum 1 (cm)
Hyoid_intermarker_max1_distance_perc	Distance between right and left hyoid markers at local maximum 1 scaled by hyoid rest distance (%)
Hyoid_intermarker_max1_frame	Moment of local maximum 1 between right and left hyoid markers (frames since cycle start)
Hyoid_intermarker_max1_seconds	Moment of local maximum 1 between right and left hyoid markers (seconds since cycle start)
Hyoid_intermarker_max1_cycleperc	Moment of local maximum 1 between right and left hyoid markers (percent cycle elapsed)
Hyoid_intermarker_min1_distance	Distance between right and left hyoid markers at local minimum 1 (cm)
Hyoid_intermarker_min1_distance_perc	Distance between right and left hyoid markers at local minimum 1 scaled by hyoid rest distance (%)
Hyoid_intermarker_min1_frame	Moment of local minimum 1 between right and left hyoid markers (frames since cycle start)
Hyoid_intermarker_min1_seconds	Moment of local minimum 1 between right and left hyoid markers (seconds since cycle start)
Hyoid_intermarker_min1_cycleperc	Moment of local minimum 1 between right and left hyoid markers (percent cycle elapsed)
Hyoid_intermarker_max2_distance	Distance between right and left hyoid markers at local maximum 2 (cm)
Hyoid_intermarker_max2_distance_perc	Distance between right and left hyoid markers at local maximum 2 scaled by hyoid rest distance (%)
Hyoid_intermarker_max2_frame	Moment of local maximum 2 between right and left hyoid markers (frames since cycle start)
Hyoid_intermarker_max2_seconds	Moment of local maximum 2 between right and left hyoid markers (seconds since cycle start)
Hyoid_intermarker_max2_cycleperc	Moment of local maximum 2 between right and left hyoid markers (percent cycle elapsed)
Hyoid_intermarker_spring1_seconds	Duration between hyoid maximum 2 and hyoid minimum 1 (seconds)
Hyoid_intermarker_min2_distance	Distance between right and left hyoid markers at local minimum 2 (cm)
Hyoid_intermarker_min2_distance_perc	Distance between right and left hyoid markers at local minimum 2 scaled by hyoid rest distance (%)
Hyoid_intermarker_min2_frame	Moment of local minimum 2 between right and left hyoid markers (frames since cycle start)
Hyoid_intermarker_min2_seconds	Moment of local minimum 2 between right and left hyoid markers (seconds since cycle start)
Hyoid_intermarker_min2_cycleperc	Moment of local minimum 2 between right and left hyoid markers (percent cycle elapsed)
Hyoid_intermarker_max3_distance	Distance between right and left hyoid markers at local maximum 3 (cm)
Hyoid_intermarker_max3_distance_perc	Distance between right and left hyoid markers at local maximum 3 scaled by hyoid rest distance (%)
Hyoid_intermarker_max3_frame	Moment of local maximum 3 between right and left hyoid markers (frames since cycle start)
Hyoid_intermarker_max3_seconds	Moment of local maximum 3 between right and left hyoid markers (seconds since cycle start)
Hyoid_intermarker_max3_cycleperc	Moment of local maximum 3 between right and left hyoid markers (percent cycle elapsed)
Hyoid_intermarker_spring2_seconds	Duration between hyoid maximum 3 and hyoid minimum 2 (seconds)
Hyoid_intermarker_max4_distance	Distance between right and left hyoid markers at local maximum 4 (cm)
Hyoid_intermarker_max4_distance_perc	Distance between right and left hyoid markers at local maximum 4 scaled by hyoid rest distance (%)
Hyoid_intermarker_max4_frame	Moment of local maximum 4 between right and left hyoid markers (frames since cycle start)
Hyoid_intermarker_max4_seconds	Moment of local maximum 4 between right and left hyoid markers (seconds since cycle start)
Hyoid_intermarker_max4_cycleperc	Moment of local maximum 4 between right and left hyoid markers (percent cycle elapsed)
HyoidScrape_duration_cycleperc	Duration between hyoid maximum 3 and hyoid minimum 2 (percent cycle elapsed)
Min_hyale_distance	Minimum distance between right and left hyoid markers (cm)
SkullStretch_max_frame	Moment of maximum distance between skull and right pectoral girdle (frames since cycle start)
SkullStretch_max_seconds	Moment of maximum distance between skull and right pectoral girdle (seconds since cycle start)
SkullStretch_max_cycleperc	Moment of maximum distance between skull and right pectoral girdle (percent cycle elapsed)
Max_skull_stretch_rel_girdle	Maximum distance between skull and right pectoral girdle (cm)
Max_girdle_yaw_frame	Moment of maximum angle of yaw between right and left halves of pectoral girdle (frames since cycle start)
Max_girdle_yaw_seconds	Moment of maximum angle of yaw between right and left halves of pectoral girdle (seconds since cycle start)
Max_girdle_yaw_cycleperc	Moment of maximum angle of yaw between right and left halves of pectoral girdle (percent cycle elapsed)
Max_girdle_yaw_degrees	Maximum angle of yaw between right and left halves of pectoral girdle (degrees)
GRrGL_lat_dist_rest	Distance between right and left coracoid markers at rest (cm)
GRrGLmin_lat_dist_frame	Moment of minimum distance between right and left coracoid markers (frames since cycle start)
GRrGLmin_lat_dist_seconds	Moment of minimum distance between right and left coracoid markers (seconds since cycle start)
GRrGLmin_lat_dist_cycleperc	Moment of minimum distance between right and left coracoid markers (percent cycle elapsed)
GRrGLmin_lat_dist	Minimum distance between right and left coracoid markers (cm)
GRrGLmin_lat_dist_change	Difference between minimum and rest distances between right and left coracoid markers (cm)
GRrGLmin_lat_dist_perc	Minimum distance between right and left coracoid markers scaled by rest distance (%)
