# Supplementary material for: XROMM Analysis of Feeding Mechanics in Toads: Interactions of the Tongue, Hyoid, and Pectoral Girdle
Source: Integr Org Biol. 2022 Nov 15;4(1):obac045. doi: 10.1093/iob/obac045 (PMC9665897; doi:10.1093/iob/obac045)
Supplement: obac045_Supplemental_Files [file obac045_supplemental_files.zip › Supplemental_Table_4.xlsx]

## Sheet: Sheet1
	RM01 Avg	RM01 SE	RM02 Avg	RM02 SE	RM03 Avg	RM03 SE	Overall Avg	Overall SE	RM01-Miss	RM01-Hit-Delayed	RM01-Hit-Double	RM01-Hit-Side	RM03-Miss	RM03-Miss-Delayed	RM03-Hit-Double	Rm03-Hit-Side	Definition
Eye Closure Onset (cycle %)	0	0	0	0	0	0	0	0	0	0	0	0	0	0	0	0	the frame that the eyelid begins closing (always coincides with the first frame of head movement)
Mouth Open Onset (cycle %)	9.51474	0.151904	7.89936	0.210662	8.32989	0.191322	8.53646	0.155862	9.02233	6.40962	5.87636	8.56433	8.41667	3.4383	5.992	8.27401	the frame that the mandibular symphysis begins moving away from the skull
Hyalia Max1 (cycle %)	9.4852	0.137827	8.61534	0.192696	8.85467	0.150171	8.9609	0.111164	9.273	6.40962	5.69273	8.26901	9.53889	3.72482	6.419	8.55932	the frame corresponding to the first local maximum distance between the to hyoid markers
Tongue Base Protrusion Onset (cycle %)	9.55721	0.182347	8.94066	0.158726	8.69817	0.161021	9.04822	0.110844	9.273	6.21538	5.87636	8.56433	8.97778	3.58156	6.206	8.55932	the frame that the tongue base marker begins to move anterior to the jaw joint
Tongue Tip Protrusion Onset (cycle %)	9.6221	0.237934	9.50607	0.168873	9.30912	0.164288	9.47587	0.108451	9.27295	6.79808	6.42727	9.15497	9.53889	4.01135	6.847	9.12994	the frame that the tongue tip marker begins to move anterior to the jaw joint
Hyalia Min1 (cycle %)	10.2526	0.158658	9.96386	0.164617	9.7894	0.169179	9.99394	0.0976885	9.774	7.38077	6.42727	9.74561	10.3806	4.29787	7.275	9.98588	the frame corresponding to the first local minimum distance between the to hyoid markers
Hyalia Max2 (cycle %)	11.5257	0.155525	11.3673	0.25656	10.7689	0.127429	11.2163	0.122227	11.28	8.15769	7.34545	10.9269	11.7833	4.87092	9.201	11.6977	the frame corresponding to the second local maximum distance between the to hyoid markers
Tongue Tip Protrusion Offset (cycle %)	13.1942	0.260887	12.1619	0.220828	12.2507	0.183684	12.5069	0.146598	12.7816	9.12885	8.26364	13.2895	12.3444	5.58723	8.773	12.839	the frame corresponding with the first peak in the distance matrix between the two tongue markers
Tongue Base Protrusion Offset (cycle %)	13.0975	0.246021	13.0799	0.227608	12.4066	0.237578	12.8609	0.143388	12.53	9.32308	8.44727	13.5848	12.625	5.7305	8.773	13.1243	the frame that the tongue base marker stops moving anterior to the jaw joint
Maximum Mouth Gape (cycle %)	16.513	0.302938	16.9443	0.330793	15.9158	0.211453	16.4697	0.1775	17.2928	11.8481	10.8345	16.2427	16.2722	8.45248	11.56	15.4068	the frame that the angle between the jaw and skull joints is maximized
Tongue Base Retraction Offset (cycle %)	19.3325	0.434405	21.0187	0.560415	20.3253	0.187302	20.2723	0.269294	19.55	13.2077	12.12	19.1959	21.8833	10.1716	15.19	19.9718	the frame that the tongue base marker stops moving posterior to the jaw joint
Tongue Tip Retraction Offset (cycle %)	20.4971	0.535696	19.9628	0.525728	25.0681	0.648858	21.8278	0.5047	21.8	14.1788	13.9564	19.4912	21.8833	11.0312	16.26	21.6836	the frame corresponding with the second peak in the distance matrix between the two tongue markers
Skull Max Stretch (cycle %)	15.7604	0.442022	28.4539	2.83102	24.6756	0.998921	23.3159	1.37921	14.29	13.7904	12.6709	20.0819	20.7611	10.3149	19.47	22.5395	the frame corresponding to the maximum distance between the skull and the right pectoral girdle
Mouth Open Offset (cycle %)	22.0762	0.54481	24.6233	0.551623	23.9772	0.589169	23.6296	0.36381	28.0695	15.15	14.5073	20.0819	28.6167	14.8993	15.62	21.113	the frame that the mandibular symphysis returns back to its starting position against the skull
Eye Closure Offset (cycle %)	20.6769	0.835603	32.4083	2.42595	32.224	1.75906	28.7622	1.39132	18.5459	17.0923	33.6055	26.8743	24.1278	15.0426	56.7	38.5169	the frame that the eyelid finishes opening
Hyalia Min2 (cycle %)	27.6075	0.489544	32.3567	0.766522	27.3434	0.821203	29.2345	0.567503	N/A	34.3788	42.7873	27.4649	N/A	N/A	25.25	33.096	the frame corresponding to the second local minimum distance between the to hyoid markers
Girdle Max Yaw (cycle %)	28.6914	0.661038	30.7268	2.81839	N/A	N/A	29.7939	1.54164	21.05	33.7962	21.8527	29.5322	N/A	N/A	N/A	N/A	the frame corresponding to the maximum yaw angle between the right and left halves of the pectoral girdle
Tongue Base Max2 (cycle %)	30.5069	0.428309	N/A	N/A	N/A	N/A	30.5069	0.428309	N/A	35.35	46.0927	31.5994	N/A	N/A	N/A	N/A	the frame corresponding to the third, smaller peak in the distance matrix between the two tongue markers
Hyoid Dorsal Maximum (cycle %)	30.5052	0.399353	36.0701	0.792865	34.5427	0.984072	33.8606	0.58847	45.11	25.4442	24.24	31.8947	9.81944	51.5745	47.08	37.3757	the frame corresponding to the maximum dorsal position of the hyoid markers relative to the jaw joint
Hyalia Max3 (cycle %)	31.3896	0.463563	38.2061	1.0933	35.3261	0.893955	35.1633	0.685985	N/A	36.7096	46.46	32.4854	N/A	N/A	29.1	40.5141	the frame corresponding to the third local maximum distance between the to hyoid markers
Hyalia Max4 (cycle %)	60.8628	0.967001	52.7696	1.04679	N/A	N/A	56.479	1.09683	30.07	62.9308	69.7818	62.0175	N/A	N/A	N/A	N/A	the frame corresponding to the fourth local maximum distance between the to hyoid markers
Cycle Duration (ms)	1537.82	51.0753	1491.38	21.9596	1546	20.6882	1523.78	18.6959	1612	2080	2200	1368	1440	2820	1888	1416	the time between the first frame of head movement and the frame at which the tongue returns to rest
Prep. phase (ms)	144.727	4.84879	116.308	2.5404	127.333	2.77798	128.667	2.73948	144	132	128	116	120	96	112	116	the time between the first frame of head movement and the first frame of mouth opening
Eye Closure Duration (ms)	312.727	12.0824	474.154	29.9456	493	26.883	431.111	19.4274	296	352	732	364	344	420	1060	540	the time between eye closure onset and eye closure offset
Mouth Open Duration (ms)	189.818	7.46119	246.154	5.1164	240.333	11.4887	227	6.28301	304	180	188	156	288	320	180	180	the time between mouth open onset and mouth open offset
Tongue Tip Protrusion Duration (ms)	53.8182	4.89493	39.0769	1.0282	45	1.11464	45.5556	1.83979	56	48	40	56	40	44	36	52	the time between tongue tip protrusion onset and tongue tip protrusion offset
Tongue Tip Retraction Duration (ms)	106.545	5.58629	110.769	5.66382	191.667	8.7033	136.444	7.63414	140	100	120	80	132	148	136	120	the time between tongue tip retraction onset and tongue tip retraction offset
Tongue Base Protrusion Duration (ms)	53.0909	0.948248	60.9231	1.0282	56.6667	2.19273	57.1111	1.00299	52	64	52	68	56	60	48	56	the time between tongue base protrusion onset and tongue base protrusion offset
Tongue Base Retraction Duration (ms)	93.8182	1.24913	116.615	5.58103	121.333	4.07009	111.222	3.10583	112	80	84	76	128	124	120	104	the time between tongue tip retraction onset and tongue tip retraction offset
Hyalia Spike 1 Duration (ms)	19.2727	0.727273	20.6154	2.38999	15	1.31426	18.3333	1.04957	24	16	20	16	20	16	36	24	the time between hyalia min 1 and hyalia max 2
Hyoid Dorsal Scrape Duration (ms)	57.8182	5.51002	85.5385	6.21889	122	3.17185	89.2222	5.24164	N/A	48	80	68	N/A	N/A	72	104	the time between hyalia min 2 and hyalia max 3
Max Gape Angle (degrees)	67.7861	0.776417	63.6886	0.748324	78.0041	1.31304	69.7125	1.16796	66.7683	69.8239	72.3743	68.3147	78.855	76.0332	83.23	77.5382	the maximum angle of pitch between the jaw joint and skull joint
Tongue Rest (cm)	1.94297	0.0602277	2.5491	0.0276441	2.47972	0.0558424	2.34077	0.0524516	2.296	1.92862	1.90364	2.11461	2.63011	2.61802	2.667	2.31824	the distance between the two tongue markers at the first frame of a cycle
Max Tongue Protrusion Stretch (cm)	4.49076	0.188753	3.8903	0.158338	4.10014	0.192152	4.14372	0.108695	5.271	2.6352	3.16788	2.607	2.42427	2.62429	2.563	2.74841	the distance between the two tongue markers at the frame of maxmimim tongue tip protrusion
Max Tongue Protrusion Stretch/Head Length	0.827028	0.0347611	0.78751	0.0320523	0.804422	0.037699	0.805222	0.0197223	0.9707	0.485304	0.583404	0.48011	0.475626	0.51487	0.5028	0.539222	the distance between the two tongue markers at the frame of maxmimim tongue tip protrusion divided by head length
Max Tongue Protrusion Stretch/Rest Length	2.31633	0.0850905	1.52627	0.060294	1.65675	0.0759513	1.81117	0.0705615	2.29552	1.36636	1.66412	1.23285	0.921735	1.0024	0.960811	1.18556	the distance between the two tongue markers at the frame of maxmimim tongue tip protrusion divided by their resting length
Max Tongue Retraction Stretch (cm)	4.68694	0.0471893	3.98033	0.0375782	4.95686	0.0825012	4.52175	0.0784089	4.888	4.61705	4.60129	4.50963	3.7497	4.04376	5.204	5.46995	the distance between the two tongue markers at the frame of maxmimim tongue tip retraction
Max Tongue Retraction Stretch/Head Length	0.863156	0.00869048	0.805736	0.00760693	0.972506	0.0161862	0.878871	0.0134925	0.900261	0.850285	0.847382	0.830503	0.735668	0.79336	1.02108	1.07317	the distance between the two tongue markers at the frame of maxmimim tongue tip retraction divided by head length
Max Tongue Retraction Stretch/Rest Length	2.43016	0.0622659	1.5639	0.0237084	2.0085	0.0499771	1.97679	0.0650587	2.129	2.39396	2.4171	2.13261	1.42568	1.54459	1.95135	2.35953	the distance between the two tongue markers at the frame of maxmimim tongue tip retraction divided by their resting length
Hyalia Rest (cm)	2.40572	0.016128	2.6732	0.00389541	2.807	0.00995438	2.63607	0.0281192	2.358	2.40918	2.39145	2.3872	2.78069	2.88505	2.739	2.76452	the distance between the two hyoid markers at the first frame of a cycle
Hyalia Min (cm)	1.83673	0.0363976	2.42315	0.0214663	1.25355	0.0285647	1.8541	0.0838849	1.836	1.89059	1.93117	1.66781	2.50065	2.61245	1.339	1.17198	the minimum distance between the two hyoid markers during a cycle
Hyalia Max (cm)	3.02706	0.01722	2.77649	0.00699017	2.8524	0.0156091	2.89134	0.0273974	2.525	3.03644	3.07648	2.97069	2.77648	2.84278	2.791	2.88503	the maximum distance between the two hyoid markers during a cycle
Girdle Max Yaw (degrees)	19.7368	2.003	14.4285	2.29657	N/A	N/A	16.8615	1.61065	7.478	9.37628	14.5159	17.9255	N/A	N/A	N/A	N/A	the maximum angle of yaw between the right pectoral gidle and left pectoral girdle
Skull Max Stretch (cm)	1.48933	0.0912439	0.543687	0.0246573	0.840494	0.0412021	0.931569	0.0729873	1.805	0.700468	0.855143	0.389972	0.499671	0.295738	0.857	1.07383	the maximum distance between the skull and the right pectoral girdle
SVL (cm)	23.8	N/A	19.59	N/A	20.32	N/A	21.2367	1.29888	23.8	23.8	23.8	23.8	20.32	20.32	20.32	20.32	the distance between the tip of the snout and the vent
Head Length (cm)	5.43	N/A	4.94	N/A	5.097	N/A	5.15567	0.14446	5.43	5.43	5.43	5.43	5.097	5.097	5.097	5.097	the distance between the tip of the snout and the back of the head
