# Supplementary material for: XROMM Analysis of Feeding Mechanics in Toads: Interactions of the Tongue, Hyoid, and Pectoral Girdle
Source: Integr Org Biol. 2022 Nov 15;4(1):obac045. doi: 10.1093/iob/obac045 (PMC9665897; doi:10.1093/iob/obac045)
Supplement: obac045_Supplemental_Files [file obac045_supplemental_files.zip › Supplemental_Table_5.xlsx]

## Sheet: Sheet1
	RM01_HrJ5_tx	RM01_HrJ8_tx	RM01_HrJ39_tx	RM01_HrJ61_tx	RM01_HrJAvg_tx	RM02_HrJAvg_tx	RM03_HrJAvg_tx	RM03_HrJ07_1_tx	RM03_HrJ08_1_tx	RM03_HrJ11_2_tx	RM03_HrJ40_2_tx
RM01_HrJ5_tx	1	—	—	—	—	—	—	—	—	—	—
RM01_HrJ8_tx	0.459123	1	—	—	—	—	—	—	—	—	—
RM01_HrJ39_tx	0.42252	0.369744	1	—	—	—	—	—	—	—	—
RM01_HrJ61_tx	0.2851	0.188347	0.893235	1	—	—	—	—	—	—	—
RM01_HrJAvg_tx	0.426151	0.499791	0.978036	0.852941	1	—	—	—	—	—	—
RM02_HrJAvg_tx	0.484074	0.195998	0.778354	0.888183	0.735181	1	—	—	—	—	—
RM03_HrJAvg_tx	0.61676	0.308375	0.921488	0.889686	0.889897	0.917853	1	—	—	—	—
RM03_HrJ07_1_tx	0.452759	0.699975	0.673169	0.596558	0.730784	0.577173	0.644496	1	—	—	—
RM03_HrJ08_1_tx	0.358982	0.288741	0.881753	0.854332	0.862167	0.759443	0.818499	0.594821	1	—	—
RM03_HrJ11_2_tx	0.555075	0.671234	0.169094	-0.0399694	0.262655	0.120724	0.231087	0.402063	-0.0461926	1	—
RM03_HrJ40_2_tx	0.559705	0.286092	0.90737	0.907324	0.875562	0.934884	0.976854	0.591578	0.858823	0.189788	1
	RM01_HrJ5_ty	RM01_HrJ8_ty	RM01_HrJ39_ty	RM01_HrJ61_ty	RM01_HrJAvg_ty	RM02_HrJAvg_ty	RM03_HrJAvg_ty	RM03_HrJ07_1_ty	RM03_HrJ08_1_ty	RM03_HrJ11_2_ty	RM03_HrJ40_2_ty
RM01_HrJ5_ty	1	—	—	—	—	—	—	—	—	—	—
RM01_HrJ8_ty	0.62373	1	—	—	—	—	—	—	—	—	—
RM01_HrJ39_ty	0.872467	0.599511	1	—	—	—	—	—	—	—	—
RM01_HrJ61_ty	0.454055	0.321087	0.408861	1	—	—	—	—	—	—	—
RM01_HrJAvg_ty	0.758493	0.500439	0.705855	0.381787	1	—	—	—	—	—	—
RM02_HrJAvg_ty	-0.621098	-0.488919	-0.76394	-0.189133	-0.181157	1	—	—	—	—	—
RM03_HrJAvg_ty	-0.686715	-0.212929	-0.828108	-0.494666	-0.396491	0.768196	1	—	—	—	—
RM03_HrJ07_1_ty	-0.458453	-0.410044	-0.601941	-0.66053	-0.186906	0.639237	0.732813	1	—	—	—
RM03_HrJ08_1_ty	-0.60928	-0.170343	-0.69072	-0.717382	-0.432321	0.577699	0.881891	0.690242	1	—	—
RM03_HrJ11_2_ty	-0.210034	-0.453721	-0.160647	-0.371832	-0.092961	0.193561	0.0166833	0.314985	0.132189	1	—
RM03_HrJ40_2_ty	-0.565763	-0.02095	-0.70353	-0.260684	-0.227938	0.744185	0.926294	0.545474	0.764374	-0.161134	1
	RM01_HrJ5_tz	RM01_HrJ8_tz	RM01_HrJ39_tz	RM01_HrJ61_tz	RM01_HrJAvg_tz	RM02_HrJAvg_tz	RM03_HrJAvg_tz	RM03_HrJ07_1_tz	RM03_HrJ08_1_tz	RM03_HrJ11_2_tz	RM03_HrJ40_2_tz
RM01_HrJ5_tz	1	—	—	—	—	—	—	—	—	—	—
RM01_HrJ8_tz	0.783442	1	—	—	—	—	—	—	—	—	—
RM01_HrJ39_tz	0.533315	0.52756	1	—	—	—	—	—	—	—	—
RM01_HrJ61_tz	-0.0257746	-0.409375	0.109903	1	—	—	—	—	—	—	—
RM01_HrJAvg_tz	0.577429	0.684519	0.937124	-0.077607	1	—	—	—	—	—	—
RM02_HrJAvg_tz	0.65511	0.709426	0.909593	-0.0619182	0.91265	1	—	—	—	—	—
RM03_HrJAvg_tz	0.536925	0.730174	0.811138	-0.285782	0.870495	0.937582	1	—	—	—	—
RM03_HrJ07_1_tz	0.495597	0.726506	0.826113	-0.0415198	0.898283	0.847202	0.807822	1	—	—	—
RM03_HrJ08_1_tz	-0.00327875	-0.245852	0.255161	0.742622	0.0700237	0.210802	0.081947	0.123112	1	—	—
RM03_HrJ11_2_tz	0.529553	0.719665	0.37176	-0.129999	0.51132	0.480244	0.473196	0.68158	-0.0308709	1	—
RM03_HrJ40_2_tz	0.493954	0.451356	0.825478	0.0850986	0.73292	0.910354	0.836717	0.676222	0.4015	0.341515	1
	RM01_TBrJ5_tx	RM01_TBrJ8_tx	RM01_TBrJ39_tx	RM01_TBrJ61_tx	RM01_TBrJAvg_tx	RM02_TBrJAvg_tx	RM03_TBrJAvg_tx	RM03_TBrJ07_1_tx	RM03_TBrJ08_1_tx	RM03_TBrJ11_2_tx	RM03_TBrJ40_2_tx
RM01_TBrJ5_tx	1	—	—	—	—	—	—	—	—	—	—
RM01_TBrJ8_tx	0.666841	1	—	—	—	—	—	—	—	—	—
RM01_TBrJ39_tx	0.113733	0.00503173	1	—	—	—	—	—	—	—	—
RM01_TBrJ61_tx	-0.148873	-0.314235	0.818108	1	—	—	—	—	—	—	—
RM01_TBrJAvg_tx	0.118471	-0.00235199	0.971806	0.870425	1	—	—	—	—	—	—
RM02_TBrJAvg_tx	-0.0170028	-0.284102	0.84567	0.944138	0.90036	1	—	—	—	—	—
RM03_TBrJAvg_tx	-0.0738559	-0.2973	0.848102	0.935075	0.888852	0.979342	1	—	—	—	—
RM03_TBrJ07_1_tx	0.423642	0.481759	0.597071	0.377109	0.633373	0.41376	0.468728	1	—	—	—
RM03_TBrJ08_1_tx	-0.0921697	-0.329752	0.814994	0.960574	0.86422	0.978675	0.988208	0.432758	1	—	—
RM03_TBrJ11_2_tx	0.595686	0.753981	-0.0548786	-0.197345	-0.0614193	-0.205741	-0.235612	0.350784	-0.212943	1	—
RM03_TBrJ40_2_tx	-0.0143789	-0.156423	0.940692	0.895057	0.94843	0.916297	0.94865	0.609343	0.930552	-0.127547	1
	RM01_TBrJ5_ty	RM01_TBrJ8_ty	RM01_TBrJ39_ty	RM01_TBrJ61_ty	RM01_TBrJAvg_ty	RM02_TBrJAvg_ty	RM03_TBrJAvg_ty	RM03_TBrJ07_1_ty	RM03_TBrJ08_1_ty	RM03_TBrJ11_2_ty	RM03_TBrJ40_2_ty
RM01_TBrJ5_ty	1	—	—	—	—	—	—	—	—	—	—
RM01_TBrJ8_ty	0.272772	1	—	—	—	—	—	—	—	—	—
RM01_TBrJ39_ty	0.379252	0.741675	1	—	—	—	—	—	—	—	—
RM01_TBrJ61_ty	-0.184382	-0.133938	-0.0854228	1	—	—	—	—	—	—	—
RM01_TBrJAvg_ty	0.44471	0.270708	0.279829	0.194849	1	—	—	—	—	—	—
RM02_TBrJAvg_ty	-0.101386	-0.200467	-0.166104	-0.0189435	-0.0108242	1	—	—	—	—	—
RM03_TBrJAvg_ty	-0.103392	0.234174	0.34891	-0.556852	-0.306004	-0.0628322	1	—	—	—	—
RM03_TBrJ07_1_ty	0.00478071	0.117506	0.0994193	-0.16476	0.0757428	0.0298046	0.381403	1	—	—	—
RM03_TBrJ08_1_ty	-0.130705	0.304314	0.389833	-0.491679	-0.281577	-0.138582	0.97055	0.337388	1	—	—
RM03_TBrJ11_2_ty	0.0388303	0.439961	0.313237	0.255125	0.146685	-0.520016	-0.276985	0.062646	-0.194589	1	—
RM03_TBrJ40_2_ty	-0.268354	0.0978798	0.178852	-0.34309	-0.29737	0.22248	0.82949	0.134642	0.836255	-0.362039	1
	RM01_TBrJ5_tz	RM01_TBrJ8_tz	RM01_TBrJ39_tz	RM01_TBrJ61_tz	RM01_TBrJAvg_tz	RM02_TBrJAvg_tz	RM03_TBrJAvg_tz	RM03_TBrJ07_1_tz	RM03_TBrJ08_1_tz	RM03_TBrJ11_2_tz	RM03_TBrJ40_2_tz
RM01_TBrJ5_tz	1	—	—	—	—	—	—	—	—	—	—
RM01_TBrJ8_tz	0.754257	1	—	—	—	—	—	—	—	—	—
RM01_TBrJ39_tz	0.303521	0.262441	1	—	—	—	—	—	—	—	—
RM01_TBrJ61_tz	0.116394	-0.112636	0.449534	1	—	—	—	—	—	—	—
RM01_TBrJAvg_tz	0.330569	0.290519	0.929579	0.561529	1	—	—	—	—	—	—
RM02_TBrJAvg_tz	0.350488	0.185612	0.86125	0.74594	0.92248	1	—	—	—	—	—
RM03_TBrJAvg_tz	0.416976	0.304627	0.922639	0.585747	0.975597	0.94526	1	—	—	—	—
RM03_TBrJ07_1_tz	0.652455	0.700153	0.375774	-0.0166991	0.423014	0.319506	0.444742	1	—	—	—
RM03_TBrJ08_1_tz	0.445892	0.307235	0.842876	0.733949	0.91106	0.929777	0.947285	0.43703	1	—	—
RM03_TBrJ11_2_tz	0.532871	0.639596	0.00396005	-0.158474	-0.0892429	-0.0873001	-0.0290067	0.454569	0.0468642	1	—
RM03_TBrJ40_2_tz	0.532619	0.500305	0.833902	0.259851	0.824957	0.741344	0.855511	0.660733	0.761358	0.170286	1
	RM01_TDrJ5_tx	RM01_TDrJ8_tx	RM01_TDrJ39_tx	RM01_TDrJ61_tx	RM01_TDrJAvg_tx	RM02_TDrJAvg_tx	RM03_TDrJAvg_tx	RM03_TDrJ07_1_tx	RM03_TDrJ08_1_tx	RM03_TDrJ11_2_tx	RM03_TDrJ40_2_tx
RM01_TDrJ5_tx	1	—	—	—	—	—	—	—	—	—	—
RM01_TDrJ8_tx	0.769936	1	—	—	—	—	—	—	—	—	—
RM01_TDrJ39_tx	0.184049	0.0735408	1	—	—	—	—	—	—	—	—
RM01_TDrJ61_tx	-0.233811	-0.279736	0.739109	1	—	—	—	—	—	—	—
RM01_TDrJAvg_tx	0.169554	0.0681376	0.983317	0.789341	1	—	—	—	—	—	—
RM02_TDrJAvg_tx	0.0619897	-0.0877866	0.913368	0.864772	0.951946	1	—	—	—	—	—
RM03_TDrJAvg_tx	0.110936	-0.00218136	0.973992	0.806075	0.988925	0.968803	1	—	—	—	—
RM03_TDrJ07_1_tx	0.727635	0.711899	0.450366	-0.0474949	0.462515	0.282928	0.386074	1	—	—	—
RM03_TDrJ08_1_tx	-0.147194	-0.205505	0.810395	0.847781	0.850305	0.879542	0.874984	0.149665	1	—	—
RM03_TDrJ11_2_tx	0.578956	0.787216	0.0320843	-0.152069	0.051054	-0.0244234	0.00800358	0.392108	-0.11533	1	—
RM03_TDrJ40_2_tx	0.183781	0.10922	0.976249	0.733693	0.956095	0.873851	0.95514	0.442952	0.763375	0.0527749	1
	RM01_TDrJ5_ty	RM01_TDrJ8_ty	RM01_TDrJ39_ty	RM01_TDrJ61_ty	RM01_TDrJAvg_ty	RM02_TDrJAvg_ty	RM03_TDrJAvg_ty	RM03_TDrJ07_1_ty	RM03_TDrJ08_1_ty	RM03_TDrJ11_2_ty	RM03_TDrJ40_2_ty
RM01_TDrJ5_ty	1	—	—	—	—	—	—	—	—	—	—
RM01_TDrJ8_ty	0.292665	1	—	—	—	—	—	—	—	—	—
RM01_TDrJ39_ty	0.0167354	0.0432662	1	—	—	—	—	—	—	—	—
RM01_TDrJ61_ty	0.232677	0.211454	0.529149	1	—	—	—	—	—	—	—
RM01_TDrJAvg_ty	0.295367	-0.233594	-0.567419	-0.455883	1	—	—	—	—	—	—
RM02_TDrJAvg_ty	-0.267282	-0.219992	-0.139776	-0.533906	0.314498	1	—	—	—	—	—
RM03_TDrJAvg_ty	-0.209776	0.198038	-0.376784	-0.250324	-0.236455	0.225669	1	—	—	—	—
RM03_TDrJ07_1_ty	-0.214847	-0.18663	-0.557574	-0.497862	0.212998	0.110246	0.492036	1	—	—	—
RM03_TDrJ08_1_ty	-0.248027	0.249111	-0.000901607	0.0812604	-0.637628	0.0236381	0.862149	0.229535	1	—	—
RM03_TDrJ11_2_ty	-0.0902773	-0.324153	-0.483075	-0.640543	0.593212	0.264428	-0.0251269	0.369344	-0.299665	1	—
RM03_TDrJ40_2_ty	-0.183799	0.210633	-0.382874	-0.0899126	-0.19915	0.0984637	0.936743	0.419994	0.775555	-0.0998007	1
	RM01_TDrJ5_tz	RM01_TDrJ8_tz	RM01_TDrJ39_tz	RM01_TDrJ61_tz	RM01_TDrJAvg_tz	RM02_TDrJAvg_tz	RM03_TDrJAvg_tz	RM03_TDrJ07_1_tz	RM03_TDrJ08_1_tz	RM03_TDrJ11_2_tz	RM03_TDrJ40_2_tz
RM01_TDrJ5_tz	1	—	—	—	—	—	—	—	—	—	—
RM01_TDrJ8_tz	0.632471	1	—	—	—	—	—	—	—	—	—
RM01_TDrJ39_tz	0.477183	0.353088	1	—	—	—	—	—	—	—	—
RM01_TDrJ61_tz	0.0180616	-0.245586	0.55767	1	—	—	—	—	—	—	—
RM01_TDrJAvg_tz	0.591452	0.660837	0.882217	0.348213	1	—	—	—	—	—	—
RM02_TDrJAvg_tz	0.675392	0.535094	0.782296	0.489639	0.792265	1	—	—	—	—	—
RM03_TDrJAvg_tz	0.627155	0.439575	0.944488	0.574301	0.868437	0.913736	1	—	—	—	—
RM03_TDrJ07_1_tz	0.502411	0.600868	0.725819	0.399889	0.814976	0.7411	0.784005	1	—	—	—
RM03_TDrJ08_1_tz	0.102757	-0.104952	0.612464	0.793349	0.402175	0.475948	0.549139	0.366127	1	—	—
RM03_TDrJ11_2_tz	0.539914	0.708627	0.208186	-0.241411	0.402862	0.490808	0.351797	0.378346	-0.275448	1	—
RM03_TDrJ40_2_tz	0.35866	0.0622017	0.814338	0.720592	0.567841	0.708823	0.840176	0.583209	0.667654	0.136289	1
	RM01_JrS5_tx	RM01_JrS8_tx	RM01_JrS39_tx	RM01_JrS61_tx	RM01_JrSAvg_tx	RM02_JrSAvg_tx	RM03_JrSAvg_tx	RM03_JrS07_1_tx	RM03_JrS08_1_tx	RM03_JrS11_2_tx	RM03_JrS40_2_tx
RM01_JrS5_tx	1	—	—	—	—	—	—	—	—	—	—
RM01_JrS8_tx	0.807863	1	—	—	—	—	—	—	—	—	—
RM01_JrS39_tx	0.32272	0.253349	1	—	—	—	—	—	—	—	—
RM01_JrS61_tx	-0.0409791	0.138569	0.745892	1	—	—	—	—	—	—	—
RM01_JrSAvg_tx	0.180226	0.20397	0.965881	0.84946	1	—	—	—	—	—	—
RM02_JrSAvg_tx	-0.0123505	0.0533203	0.410935	0.400193	0.513829	1	—	—	—	—	—
RM03_JrSAvg_tx	-0.0388574	-0.156405	-0.849935	-0.900836	-0.945764	-0.65828	1	—	—	—	—
RM03_JrS07_1_tx	-0.551423	-0.369244	-0.709337	-0.462819	-0.665433	-0.457125	0.542253	1	—	—	—
RM03_JrS08_1_tx	0.168858	-0.0731231	-0.640924	-0.932994	-0.760361	-0.476848	0.872486	0.275745	1	—	—
RM03_JrS11_2_tx	-0.825015	-0.93294	-0.2026	-0.0114978	-0.131974	-0.00381907	0.0398164	0.426678	-0.0868157	1	—
RM03_JrS40_2_tx	-0.0315895	-0.059072	-0.87531	-0.623963	-0.898306	-0.455272	0.810427	0.497847	0.576809	0.0123273	1
	RM01_JrS5_ty	RM01_JrS8_ty	RM01_JrS39_ty	RM01_JrS61_ty	RM01_JrSAvg_ty	RM02_JrSAvg_ty	RM03_JrSAvg_ty	RM03_JrS07_1_ty	RM03_JrS08_1_ty	RM03_JrS11_2_ty	RM03_JrS40_2_ty
RM01_JrS5_ty	1	—	—	—	—	—	—	—	—	—	—
RM01_JrS8_ty	0.152847	1	—	—	—	—	—	—	—	—	—
RM01_JrS39_ty	-0.285981	-0.151814	1	—	—	—	—	—	—	—	—
RM01_JrS61_ty	0.0938863	0.362192	-0.151086	1	—	—	—	—	—	—	—
RM01_JrSAvg_ty	-0.410791	-0.139581	0.229435	0.108176	1	—	—	—	—	—	—
RM02_JrSAvg_ty	0.246915	0.413206	-0.128556	-0.202495	-0.663062	1	—	—	—	—	—
RM03_JrSAvg_ty	0.148583	0.462338	-0.381935	0.154525	-0.713111	0.620375	1	—	—	—	—
RM03_JrS07_1_ty	0.312868	0.245254	-0.0696882	0.12719	-0.651716	0.406435	0.466941	1	—	—	—
RM03_JrS08_1_ty	-0.0153983	0.383668	-0.433637	0.437385	0.181079	-0.166592	0.283328	-0.29079	1	—	—
RM03_JrS11_2_ty	-0.221784	0.187436	-0.349792	0.317195	0.00449771	-0.182437	0.0943404	0.241539	0.288923	1	—
RM03_JrS40_2_ty	-0.127562	0.561708	-0.136536	0.346712	-0.382987	0.359425	0.589105	0.433347	0.316368	0.480106	1
	RM01_JrS5_tz	RM01_JrS8_tz	RM01_JrS39_tz	RM01_JrS61_tz	RM01_JrSAvg_tz	RM02_JrSAvg_tz	RM03_JrSAvg_tz	RM03_JrS07_1_tz	RM03_JrS08_1_tz	RM03_JrS11_2_tz	RM03_JrS40_2_tz
RM01_JrS5_tz	1	—	—	—	—	—	—	—	—	—	—
RM01_JrS8_tz	0.814054	1	—	—	—	—	—	—	—	—	—
RM01_JrS39_tz	0.336375	0.18212	1	—	—	—	—	—	—	—	—
RM01_JrS61_tz	0.119884	-0.152337	0.655025	1	—	—	—	—	—	—	—
RM01_JrSAvg_tz	0.197185	0.0581402	0.970096	0.723928	1	—	—	—	—	—	—
RM02_JrSAvg_tz	0.156238	-0.0576724	0.836457	0.921486	0.897156	1	—	—	—	—	—
RM03_JrSAvg_tz	0.0738941	-0.0846937	0.873162	0.871675	0.940723	0.978274	1	—	—	—	—
RM03_JrS07_1_tz	0.712292	0.524295	0.625797	0.215991	0.502308	0.316345	0.273616	1	—	—	—
RM03_JrS08_1_tz	0.0485725	-0.177582	0.662658	0.957659	0.7302	0.913673	0.895486	0.0765286	1	—	—
RM03_JrS11_2_tz	0.822825	0.906481	0.370401	0.0788829	0.25003	0.1327	0.108176	0.677694	0.0267178	1	—
RM03_JrS40_2_tz	0.397248	0.181618	0.95404	0.780292	0.92793	0.89476	0.886181	0.64114	0.747781	0.400982	1
	RM01_JrS5_rx	RM01_JrS8_rx	RM01_JrS39_rx	RM01_JrS61_rx	RM01_JrSAvg_rx	RM02_JrSAvg_rx	RM03_JrSAvg_rx	RM03_JrS07_1_rx	RM03_JrS08_1_rx	RM03_JrS11_2_rx	RM03_JrS40_2_rx
RM01_JrS5_rx	1	—	—	—	—	—	—	—	—	—	—
RM01_JrS8_rx	0.736166	1	—	—	—	—	—	—	—	—	—
RM01_JrS39_rx	0.41605	0.259072	1	—	—	—	—	—	—	—	—
RM01_JrS61_rx	0.0564694	-0.0467181	0.419924	1	—	—	—	—	—	—	—
RM01_JrSAvg_rx	0.126767	0.0517145	0.902994	0.592046	1	—	—	—	—	—	—
RM02_JrSAvg_rx	0.301751	0.164473	0.888686	0.734706	0.912442	1	—	—	—	—	—
RM03_JrSAvg_rx	0.0288993	0.0567916	-0.741612	-0.644885	-0.923202	-0.786774	1	—	—	—	—
RM03_JrS07_1_rx	-0.431747	-0.161285	-0.490986	0.102049	-0.23902	-0.326944	-0.0151641	1	—	—	—
RM03_JrS08_1_rx	0.0372044	0.0794377	-0.704708	-0.671116	-0.874822	-0.774596	0.962176	0.0326554	1	—	—
RM03_JrS11_2_rx	-0.328008	-0.682578	-0.05977	0.0852518	0.0376209	-0.00724932	-0.077241	0.113649	-0.090937	1	—
RM03_JrS40_2_rx	-0.403738	-0.449026	-0.5019	0.238801	-0.310076	-0.262357	0.0981412	0.251125	-0.0550947	0.30936	1
	RM01_JrS5_ry	RM01_JrS8_ry	RM01_JrS39_ry	RM01_JrS61_ry	RM01_JrSAvg_ry	RM02_JrSAvg_ry	RM03_JrSAvg_ry	RM03_JrS07_1_ry	RM03_JrS08_1_ry	RM03_JrS11_2_ry	RM03_JrS40_2_ry
RM01_JrS5_ry	1	—	—	—	—	—	—	—	—	—	—
RM01_JrS8_ry	0.855114	1	—	—	—	—	—	—	—	—	—
RM01_JrS39_ry	0.276397	0.162953	1	—	—	—	—	—	—	—	—
RM01_JrS61_ry	0.161627	-0.00370478	0.789362	1	—	—	—	—	—	—	—
RM01_JrSAvg_ry	0.256905	0.144931	0.987014	0.854384	1	—	—	—	—	—	—
RM02_JrSAvg_ry	0.23183	0.107234	0.905104	0.965606	0.946923	1	—	—	—	—	—
RM03_JrSAvg_ry	0.223352	0.117069	0.959659	0.916466	0.9827	0.983534	1	—	—	—	—
RM03_JrS07_1_ry	0.736206	0.61586	0.585766	0.317223	0.570906	0.4493	0.472059	1	—	—	—
RM03_JrS08_1_ry	0.192411	0.0410439	0.900474	0.969538	0.939275	0.989626	0.979749	0.385456	1	—	—
RM03_JrS11_2_ry	0.806719	0.945294	0.164621	0.0150232	0.160633	0.115083	0.122437	0.616894	0.0544684	1	—
RM03_JrS40_2_ry	0.366781	0.269381	0.98628	0.75551	0.977463	0.883284	0.939295	0.676613	0.867362	0.268204	1
	RM01_JrS5_rz	RM01_JrS8_rz	RM01_JrS39_rz	RM01_JrS61_rz	RM01_JrSAvg_rz	RM02_JrSAvg_rz	RM03_JrSAvg_rz	RM03_JrS07_1_rz	RM03_JrS08_1_rz	RM03_JrS11_2_rz	RM03_JrS40_2_rz
RM01_JrS5_rz	1	—	—	—	—	—	—	—	—	—	—
RM01_JrS8_rz	0.815601	1	—	—	—	—	—	—	—	—	—
RM01_JrS39_rz	0.0565149	0.115476	1	—	—	—	—	—	—	—	—
RM01_JrS61_rz	0.164714	0.0362278	0.704005	1	—	—	—	—	—	—	—
RM01_JrSAvg_rz	0.162499	0.186	0.968654	0.798393	1	—	—	—	—	—	—
RM02_JrSAvg_rz	0.254904	0.202147	0.84369	0.919391	0.894966	1	—	—	—	—	—
RM03_JrSAvg_rz	0.121547	0.126199	0.930103	0.853874	0.936669	0.937206	1	—	—	—	—
RM03_JrS07_1_rz	0.476875	0.37818	0.35568	0.179398	0.406465	0.345522	0.208274	1	—	—	—
RM03_JrS08_1_rz	0.114532	0.0784821	0.882902	0.883885	0.889918	0.930211	0.973439	0.189176	1	—	—
RM03_JrS11_2_rz	0.663739	0.866767	0.0218082	-0.0542796	0.0783833	0.0897821	0.022472	0.341659	-0.0201214	1	—
RM03_JrS40_2_rz	0.247743	0.331271	0.725116	0.4423	0.751478	0.589388	0.62645	0.3579	0.474839	0.224191	1
	RM01_GRrGL5_tx	RM01_GRrGL8_tx	RM01_GRrGL39_tx	RM01_GRrGL61_tx	RM01_GRrGLAvg_tx	RM02_GRrGLAvg_tx	RM03_GRrGLAvg_tx	RM03_GRrGL07_1_tx	RM03_GRrGL08_1_tx	RM03_GRrGL11_2_tx	RM03_GRrGL40_2_tx
RM01_GRrGL5_tx	1	—	—	—	—	—	—	—	—	—	—
RM01_GRrGL8_tx	-0.532206	1	—	—	—	—	—	—	—	—	—
RM01_GRrGL39_tx	0.301511	-0.0255026	1	—	—	—	—	—	—	—	—
RM01_GRrGL61_tx	0.101947	-0.0968308	0.138955	1	—	—	—	—	—	—	—
RM01_GRrGLAvg_tx	0.12571	0.145935	0.737951	0.158819	1	—	—	—	—	—	—
RM02_GRrGLAvg_tx	0.275902	-0.0179622	0.725057	0.0319892	0.4736	1	—	—	—	—	—
RM03_GRrGLAvg_tx	-0.0633423	-0.22541	-0.472419	-0.0506867	-0.591649	-0.50094	1	—	—	—	—
RM03_GRrGL07_1_tx	0.0982371	-0.279509	-0.450723	-0.134325	-0.670545	-0.17001	0.316018	1	—	—	—
RM03_GRrGL08_1_tx	-0.137307	0.109298	0.177078	-0.0263667	0.113238	0.186085	-0.158332	-0.20516	1	—	—
RM03_GRrGL11_2_tx	0.160913	0.0982338	0.0178762	-0.0715843	-0.0752876	0.191872	0.0157407	0.0608906	-0.0305187	1	—
RM03_GRrGL40_2_tx	NAN	NAN	NAN	NAN	NAN	NAN	NAN	NAN	NAN	NAN	NAN
	RM01_GRrGL5_ty	RM01_GRrGL8_ty	RM01_GRrGL39_ty	RM01_GRrGL61_ty	RM01_GRrGLAvg_ty	RM02_GRrGLAvg_ty	RM03_GRrGLAvg_ty	RM03_GRrGL07_1_ty	RM03_GRrGL08_1_ty	RM03_GRrGL11_2_ty	RM03_GRrGL40_2_ty
RM01_GRrGL5_ty	1	—	—	—	—	—	—	—	—	—	—
RM01_GRrGL8_ty	0.171688	1	—	—	—	—	—	—	—	—	—
RM01_GRrGL39_ty	0.34281	0.054425	1	—	—	—	—	—	—	—	—
RM01_GRrGL61_ty	-0.17355	0.0840168	0.391559	1	—	—	—	—	—	—	—
RM01_GRrGLAvg_ty	0.103223	0.221406	0.772625	0.454812	1	—	—	—	—	—	—
RM02_GRrGLAvg_ty	-0.656677	-0.505933	-0.703964	-0.213958	-0.578478	1	—	—	—	—	—
RM03_GRrGLAvg_ty	-0.161192	-0.671518	0.0864615	0.0974905	0.201991	0.349617	1	—	—	—	—
RM03_GRrGL07_1_ty	-0.293714	-0.145976	0.351837	0.386797	0.505694	0.0653656	0.423478	1	—	—	—
RM03_GRrGL08_1_ty	0.0736995	0.0190155	-0.147869	-0.11587	-0.0685826	0.0880016	0.00657286	-0.152365	1	—	—
RM03_GRrGL11_2_ty	-0.184821	-0.052346	-0.120175	-0.0464057	-0.0614185	0.172229	0.121421	0.100366	-0.032134	1	—
RM03_GRrGL40_2_ty	NAN	NAN	NAN	NAN	NAN	NAN	NAN	NAN	NAN	NAN	NAN
	RM01_GRrGL5_tz	RM01_GRrGL8_tz	RM01_GRrGL39_tz	RM01_GRrGL61_tz	RM01_GRrGLAvg_tz	RM02_GRrGLAvg_tz	RM03_GRrGLAvg_tz	RM03_GRrGL07_1_tz	RM03_GRrGL08_1_tz	RM03_GRrGL11_2_tz	RM03_GRrGL40_2_tz
RM01_GRrGL5_tz	1	—	—	—	—	—	—	—	—	—	—
RM01_GRrGL8_tz	-0.381914	1	—	—	—	—	—	—	—	—	—
RM01_GRrGL39_tz	0.176807	0.0880903	1	—	—	—	—	—	—	—	—
RM01_GRrGL61_tz	-0.307725	0.016031	0.54914	1	—	—	—	—	—	—	—
RM01_GRrGLAvg_tz	0.00321342	0.332347	0.840037	0.633074	1	—	—	—	—	—	—
RM02_GRrGLAvg_tz	-0.611831	-0.155893	-0.459349	0.0203674	-0.438533	1	—	—	—	—	—
RM03_GRrGLAvg_tz	0.0486946	0.395525	-0.161316	-0.430178	-0.206773	-0.252428	1	—	—	—	—
RM03_GRrGL07_1_tz	0.0649497	-0.0596788	-0.283413	-0.271294	-0.433864	-0.0361139	0.257736	1	—	—	—
RM03_GRrGL08_1_tz	-0.0628869	-0.0786076	0.123077	0.145503	0.0264411	-0.0511181	-0.125696	-0.00513591	1	—	—
RM03_GRrGL11_2_tz	0.201993	0.00680973	0.0545458	-0.0754265	-0.0275794	-0.118175	0.175701	0.165434	-0.0189912	1	—
RM03_GRrGL40_2_tz	NAN	NAN	NAN	NAN	NAN	NAN	NAN	NAN	NAN	NAN	NAN
	RM01_GRrGL5_rx	RM01_GRrGL8_rx	RM01_GRrGL39_rx	RM01_GRrGL61_rx	RM01_GRrGLAvg_rx	RM02_GRrGLAvg_rx	RM03_GRrGLAvg_rx	RM03_GRrGL07_1_rx	RM03_GRrGL08_1_rx	RM03_GRrGL11_2_rx	RM03_GRrGL40_2_rx
RM01_GRrGL5_rx	1	—	—	—	—	—	—	—	—	—	—
RM01_GRrGL8_rx	-0.186454	1	—	—	—	—	—	—	—	—	—
RM01_GRrGL39_rx	-0.00800662	-0.467977	1	—	—	—	—	—	—	—	—
RM01_GRrGL61_rx	-0.0303929	-0.00132778	-0.0113711	1	—	—	—	—	—	—	—
RM01_GRrGLAvg_rx	-0.0345856	-0.396109	0.00217356	0.198089	1	—	—	—	—	—	—
RM02_GRrGLAvg_rx	-0.272449	-0.419918	0.313141	0.0369367	0.219977	1	—	—	—	—	—
RM03_GRrGLAvg_rx	0.349075	0.24027	-0.325251	0.0122306	0.0358686	-0.78716	1	—	—	—	—
RM03_GRrGL07_1_rx	0.342357	-0.406323	0.08745	-0.133628	0.192142	0.361952	-0.0476025	1	—	—	—
RM03_GRrGL08_1_rx	-0.250039	0.0510925	0.222669	-0.0882603	-0.226315	0.348799	-0.472234	-0.214186	1	—	—
RM03_GRrGL11_2_rx	-0.113729	0.229722	-0.426124	0.0261689	0.0300209	-0.149076	0.175592	0.0398149	-0.128672	1	—
RM03_GRrGL40_2_rx	NAN	NAN	NAN	NAN	NAN	NAN	NAN	NAN	NAN	NAN	NAN
	RM01_GRrGL5_ry	RM01_GRrGL8_ry	RM01_GRrGL39_ry	RM01_GRrGL61_ry	RM01_GRrGLAvg_ry	RM02_GRrGLAvg_ry	RM03_GRrGLAvg_ry	RM03_GRrGL07_1_ry	RM03_GRrGL08_1_ry	RM03_GRrGL11_2_ry	RM03_GRrGL40_2_ry
RM01_GRrGL5_ry	1	—	—	—	—	—	—	—	—	—	—
RM01_GRrGL8_ry	-0.265809	1	—	—	—	—	—	—	—	—	—
RM01_GRrGL39_ry	0.0760538	-0.382249	1	—	—	—	—	—	—	—	—
RM01_GRrGL61_ry	-0.298739	-0.167069	0.270237	1	—	—	—	—	—	—	—
RM01_GRrGLAvg_ry	-0.201096	-0.306754	0.791169	0.391904	1	—	—	—	—	—	—
RM02_GRrGLAvg_ry	-0.266032	-0.261542	-0.519429	-0.112196	-0.404333	1	—	—	—	—	—
RM03_GRrGLAvg_ry	0.137185	0.454734	-0.102529	-0.195429	-0.271145	-0.323142	1	—	—	—	—
RM03_GRrGL07_1_ry	0.234281	0.420144	-0.38585	-0.130694	-0.551815	-0.234168	0.297055	1	—	—	—
RM03_GRrGL08_1_ry	-0.148974	-0.0742489	0.0983593	0.175557	0.104776	-0.0972419	-0.178968	-0.0617219	1	—	—
RM03_GRrGL11_2_ry	0.136654	0.0513926	0.118794	0.0725698	0.0404449	-0.210522	0.175017	0.116352	-0.0366771	1	—
RM03_GRrGL40_2_ry	NAN	NAN	NAN	NAN	NAN	NAN	NAN	NAN	NAN	NAN	NAN
	RM01_GRrGL5_rz	RM01_GRrGL8_rz	RM01_GRrGL39_rz	RM01_GRrGL61_rz	RM01_GRrGLAvg_rz	RM02_GRrGLAvg_rz	RM03_GRrGLAvg_rz	RM03_GRrGL07_1_rz	RM03_GRrGL08_1_rz	RM03_GRrGL11_2_rz	RM03_GRrGL40_2_rz
RM01_GRrGL5_rz	1	—	—	—	—	—	—	—	—	—	—
RM01_GRrGL8_rz	-0.445335	1	—	—	—	—	—	—	—	—	—
RM01_GRrGL39_rz	0.143793	-0.409251	1	—	—	—	—	—	—	—	—
RM01_GRrGL61_rz	-0.268441	-0.250585	0.44025	1	—	—	—	—	—	—	—
RM01_GRrGLAvg_rz	-0.098062	-0.315163	0.835907	0.672035	1	—	—	—	—	—	—
RM02_GRrGLAvg_rz	-0.448352	0.0143923	-0.532112	-0.0457638	-0.33857	1	—	—	—	—	—
RM03_GRrGLAvg_rz	0.490926	-0.665261	0.0269629	0.155447	0.127536	0.252475	1	—	—	—	—
RM03_GRrGL07_1_rz	-0.127959	0.346739	-0.660609	-0.453016	-0.786825	0.39465	-0.17833	1	—	—	—
RM03_GRrGL08_1_rz	-0.1585	-0.0750618	0.436741	0.258868	0.509784	-0.0785819	-0.0509143	-0.357996	1	—	—
RM03_GRrGL11_2_rz	0.214117	0.124468	-0.0703165	-0.374807	-0.201695	-0.170821	-0.109718	0.00423361	-0.0747653	1	—
RM03_GRrGL40_2_rz	NAN	NAN	NAN	NAN	NAN	NAN	NAN	NAN	NAN	NAN	NAN
	RM01_SrGR5_tx	RM01_SrGR8_tx	RM01_SrGR39_tx	RM01_SrGR61_tx	RM01_SrGRAvg_tx	RM02_SrGRAvg_tx	RM03_SrGRAvg_tx	RM03_SrGR07_1_tx	RM03_SrGR08_1_tx	RM03_SrGR11_2_tx	RM03_SrGR40_2_tx
RM01_SrGR5_tx	1	—	—	—	—	—	—	—	—	—	—
RM01_SrGR8_tx	0.715063	1	—	—	—	—	—	—	—	—	—
RM01_SrGR39_tx	-0.192518	-0.576074	1	—	—	—	—	—	—	—	—
RM01_SrGR61_tx	0.540221	0.486683	0.0736868	1	—	—	—	—	—	—	—
RM01_SrGRAvg_tx	0.686561	0.596031	0.143701	0.890398	1	—	—	—	—	—	—
RM02_SrGRAvg_tx	0.399138	0.23912	0.193142	0.747793	0.750321	1	—	—	—	—	—
RM03_SrGRAvg_tx	-0.716897	-0.516997	-0.194609	-0.86629	-0.969067	-0.826103	1	—	—	—	—
RM03_SrGR07_1_tx	-0.606317	-0.668426	0.0773039	-0.564649	-0.665297	-0.569845	0.641233	1	—	—	—
RM03_SrGR08_1_tx	-0.39212	-0.219177	-0.485643	-0.784788	-0.867831	-0.738875	0.851918	0.46658	1	—	—
RM03_SrGR11_2_tx	-0.480844	-0.682258	0.3786	-0.0914174	-0.216987	0.0702476	0.189101	0.430035	-0.0403733	1	—
RM03_SrGR40_2_tx	0.0612119	0.0767316	0.0030553	0.353798	0.337319	0.173779	-0.203726	-0.0999562	-0.354105	0.338535	1
	RM01_SrGR5_ty	RM01_SrGR8_ty	RM01_SrGR39_ty	RM01_SrGR61_ty	RM01_SrGRAvg_ty	RM02_SrGRAvg_ty	RM03_SrGRAvg_ty	RM03_SrGR07_1_ty	RM03_SrGR08_1_ty	RM03_SrGR11_2_ty	RM03_SrGR40_2_ty
RM01_SrGR5_ty	1	—	—	—	—	—	—	—	—	—	—
RM01_SrGR8_ty	0.549885	1	—	—	—	—	—	—	—	—	—
RM01_SrGR39_ty	-0.481512	-0.857651	1	—	—	—	—	—	—	—	—
RM01_SrGR61_ty	-0.0339805	0.00795418	0.00840104	1	—	—	—	—	—	—	—
RM01_SrGRAvg_ty	-0.00449057	-0.204618	0.139892	0.00129485	1	—	—	—	—	—	—
RM02_SrGRAvg_ty	-0.209867	-0.608483	0.414594	0.0547777	0.447495	1	—	—	—	—	—
RM03_SrGRAvg_ty	0.431487	0.630783	-0.710957	-0.0298769	0.0267306	-0.325646	1	—	—	—	—
RM03_SrGR07_1_ty	0.214659	0.551202	-0.581805	0.0698987	0.176539	-0.415168	0.457007	1	—	—	—
RM03_SrGR08_1_ty	0.0512017	0.066362	-0.00874076	0.0208609	0.383974	-0.0227969	0.01331	0.0636405	1	—	—
RM03_SrGR11_2_ty	0.0954967	0.0746108	-0.0570871	0.0169818	0.0761788	-0.188333	0.14129	0.117183	0.0177755	1	—
RM03_SrGR40_2_ty	0.559697	0.592704	-0.578944	-0.0015166	-0.726053	-0.326549	0.302864	0.0382183	-0.284007	-0.0531829	1
	RM01_SrGR5_tz	RM01_SrGR8_tz	RM01_SrGR39_tz	RM01_SrGR61_tz	RM01_SrGRAvg_tz	RM02_SrGRAvg_tz	RM03_SrGRAvg_tz	RM03_SrGR07_1_tz	RM03_SrGR08_1_tz	RM03_SrGR11_2_tz	RM03_SrGR40_2_tz
RM01_SrGR5_tz	1	—	—	—	—	—	—	—	—	—	—
RM01_SrGR8_tz	0.851589	1	—	—	—	—	—	—	—	—	—
RM01_SrGR39_tz	0.842314	0.907488	1	—	—	—	—	—	—	—	—
RM01_SrGR61_tz	0.68598	0.81701	0.673977	1	—	—	—	—	—	—	—
RM01_SrGRAvg_tz	0.834368	0.970907	0.934611	0.842228	1	—	—	—	—	—	—
RM02_SrGRAvg_tz	0.80466	0.963915	0.873391	0.762911	0.92154	1	—	—	—	—	—
RM03_SrGRAvg_tz	0.849509	0.967606	0.942484	0.733793	0.942712	0.952644	1	—	—	—	—
RM03_SrGR07_1_tz	0.648877	0.764564	0.818802	0.505017	0.757037	0.792948	0.807371	1	—	—	—
RM03_SrGR08_1_tz	0.572078	0.675994	0.694049	0.627717	0.736039	0.626992	0.641085	0.502935	1	—	—
RM03_SrGR11_2_tz	0.303447	0.29215	0.26822	0.11778	0.237839	0.299078	0.348231	0.34649	0.0572614	1	—
RM03_SrGR40_2_tz	0.673383	0.827347	0.772142	0.46994	0.73523	0.835186	0.86535	0.793361	0.444773	0.451245	1
	RM01_SrGR5_rx	RM01_SrGR8_rx	RM01_SrGR39_rx	RM01_SrGR61_rx	RM01_SrGRAvg_rx	RM02_SrGRAvg_rx	RM03_SrGRAvg_rx	RM03_SrGR07_1_rx	RM03_SrGR08_1_rx	RM03_SrGR11_2_rx	RM03_SrGR40_2_rx
RM01_SrGR5_rx	1	—	—	—	—	—	—	—	—	—	—
RM01_SrGR8_rx	0.485171	1	—	—	—	—	—	—	—	—	—
RM01_SrGR39_rx	0.436206	-0.195794	1	—	—	—	—	—	—	—	—
RM01_SrGR61_rx	0.182502	0.112458	0.1516	1	—	—	—	—	—	—	—
RM01_SrGRAvg_rx	0.704985	0.733515	0.230475	0.152586	1	—	—	—	—	—	—
RM02_SrGRAvg_rx	0.140067	0.58685	-0.64419	-0.00910453	0.322569	1	—	—	—	—	—
RM03_SrGRAvg_rx	0.3575	-0.0579251	0.445446	0.0114128	0.079875	-0.192677	1	—	—	—	—
RM03_SrGR07_1_rx	0.424802	0.15397	0.557816	0.246927	0.356382	-0.220172	0.375462	1	—	—	—
RM03_SrGR08_1_rx	-0.0448371	0.216619	-0.235649	0.015242	0.0595612	0.258023	-0.130553	-0.0838545	1	—	—
RM03_SrGR11_2_rx	-0.129323	0.0574314	-0.110444	0.0735602	0.0163307	-0.00505578	0.0155839	0.104195	0.0292034	1	—
RM03_SrGR40_2_rx	0.00226448	-0.548352	0.770188	0.0966147	-0.192235	-0.650524	0.282345	0.172986	-0.270206	-0.0964143	1
	RM01_SrGR5_ry	RM01_SrGR8_ry	RM01_SrGR39_ry	RM01_SrGR61_ry	RM01_SrGRAvg_ry	RM02_SrGRAvg_ry	RM03_SrGRAvg_ry	RM03_SrGR07_1_ry	RM03_SrGR08_1_ry	RM03_SrGR11_2_ry	RM03_SrGR40_2_ry
RM01_SrGR5_ry	1	—	—	—	—	—	—	—	—	—	—
RM01_SrGR8_ry	0.609565	1	—	—	—	—	—	—	—	—	—
RM01_SrGR39_ry	0.256486	0.177597	1	—	—	—	—	—	—	—	—
RM01_SrGR61_ry	0.218604	-0.21913	-0.137991	1	—	—	—	—	—	—	—
RM01_SrGRAvg_ry	0.457262	-0.012695	0.140098	0.767321	1	—	—	—	—	—	—
RM02_SrGRAvg_ry	0.475588	-0.124173	0.371819	0.659897	0.901398	1	—	—	—	—	—
RM03_SrGRAvg_ry	0.386195	-0.122442	-0.062015	0.770537	0.930047	0.772601	1	—	—	—	—
RM03_SrGR07_1_ry	0.664233	0.697886	0.661983	0.0967311	0.447037	0.438901	0.249446	1	—	—	—
RM03_SrGR08_1_ry	0.199241	-0.440892	0.0291242	0.523727	0.547219	0.524363	0.679679	-0.0556993	1	—	—
RM03_SrGR11_2_ry	0.229351	0.215405	-0.138092	0.132725	0.206441	0.0226154	0.315601	0.176948	0.163385	1	—
RM03_SrGR40_2_ry	0.272147	0.592021	0.77039	-0.485443	-0.258894	-0.0728629	-0.458346	0.650395	-0.463478	-0.12817	1
	RM01_SrGR5_rz	RM01_SrGR8_rz	RM01_SrGR39_rz	RM01_SrGR61_rz	RM01_SrGRAvg_rz	RM02_SrGRAvg_rz	RM03_SrGRAvg_rz	RM03_SrGR07_1_rz	RM03_SrGR08_1_rz	RM03_SrGR11_2_rz	RM03_SrGR40_2_rz
RM01_SrGR5_rz	1	—	—	—	—	—	—	—	—	—	—
RM01_SrGR8_rz	0.152937	1	—	—	—	—	—	—	—	—	—
RM01_SrGR39_rz	-0.310737	-0.295172	1	—	—	—	—	—	—	—	—
RM01_SrGR61_rz	0.264895	0.0951577	-0.503166	1	—	—	—	—	—	—	—
RM01_SrGRAvg_rz	0.52901	0.23421	-0.599749	0.597151	1	—	—	—	—	—	—
RM02_SrGRAvg_rz	-0.137428	-0.296828	0.171284	0.219011	0.333905	1	—	—	—	—	—
RM03_SrGRAvg_rz	0.530177	0.158712	-0.595472	0.556176	0.944129	0.202775	1	—	—	—	—
RM03_SrGR07_1_rz	0.330777	0.496351	-0.0216166	0.243728	0.570218	0.239084	0.47744	1	—	—	—
RM03_SrGR08_1_rz	0.458258	-0.119023	-0.253196	0.169263	0.224959	-0.158089	0.233149	-0.0770617	1	—	—
RM03_SrGR11_2_rz	0.0715378	0.0557453	-0.14835	0.105225	0.135054	-0.128941	0.172022	0.0964941	0.0311749	1	—
RM03_SrGR40_2_rz	-0.169499	-0.45845	0.0482117	0.268954	0.26673	0.846121	0.182558	-0.105653	-0.0978097	-0.181475	1
	RM01_TongueIM5	RM01_TongueIM8	RM01_TongueIM39	RM01_TongueIM61	RM01_TongueIMAvg	RM02_TongueIMAvg	RM03_TongueIMAvg	RM03_TongueIM07_1	RM03_TongueIM08_1	RM03_TongueIM11_2	RM03_TongueIM40_2
RM01_TongueIM5	1	—	—	—	—	—	—	—	—	—	—
RM01_TongueIM8	0.70362	1	—	—	—	—	—	—	—	—	—
RM01_TongueIM39	0.664612	0.51079	1	—	—	—	—	—	—	—	—
RM01_TongueIM61	0.489007	0.435916	0.507654	1	—	—	—	—	—	—	—
RM01_TongueIMAvg	0.76569	0.664159	0.953807	0.6519	1	—	—	—	—	—	—
RM02_TongueIMAvg	0.725018	0.490554	0.883505	0.442858	0.894304	1	—	—	—	—	—
RM03_TongueIMAvg	0.681549	0.488884	0.960038	0.507169	0.944085	0.944159	1	—	—	—	—
RM03_TongueIM07_1	0.685611	0.801233	0.750467	0.532218	0.831442	0.687625	0.737278	1	—	—	—
RM03_TongueIM08_1	-0.0154366	-0.0996714	0.569929	0.080787	0.430985	0.395059	0.587776	0.324935	1	—	—
RM03_TongueIM11_2	0.611242	0.72379	0.327826	0.245439	0.49297	0.449323	0.365505	0.572008	-0.0825422	1	—
RM03_TongueIM40_2	0.598275	0.471968	0.954629	0.593964	0.922971	0.830289	0.950122	0.74494	0.630731	0.255637	1
	RM01_SkullrelGirdleIM5	RM01_SkullrelGirdleIM8	RM01_SkullrelGirdleIM39	RM01_SkullrelGirdleIM61	RM01_SkullrelGirdleIMAvg	RM02_SkullrelGirdleIMAvg	RM03_SkullrelGirdleIMAvg	RM03_SkullrelGirdIM07_1	RM03_SkullrelGirdIM08_1	RM03_SkullrelGirdIM11_2	RM03_SkullrelGirdIM40_2
RM01_SkullrelGirdleIM5	1	—	—	—	—	—	—	—	—	—	—
RM01_SkullrelGirdleIM8	0.713471	1	—	—	—	—	—	—	—	—	—
RM01_SkullrelGirdleIM39	0.0488149	-0.358575	1	—	—	—	—	—	—	—	—
RM01_SkullrelGirdleIM61	0.571962	0.469437	0.336787	1	—	—	—	—	—	—	—
RM01_SkullrelGirdleIMAvg	0.664983	0.547284	0.398709	0.97764	1	—	—	—	—	—	—
RM02_SkullrelGirdleIMAvg	0.5254	0.203033	0.522623	0.685456	0.725957	1	—	—	—	—	—
RM03_SkullrelGirdleIMAvg	0.562649	0.136312	0.648618	0.726652	0.769698	0.911069	1	—	—	—	—
RM03_SkullrelGirdIM07_1	0.539723	0.211341	0.683338	0.708011	0.772248	0.862417	0.896879	1	—	—	—
RM03_SkullrelGirdIM08_1	0.303267	-0.0101948	0.640405	0.846818	0.807995	0.747983	0.858646	0.772971	1	—	—
RM03_SkullrelGirdIM11_2	0.670639	0.940032	-0.266452	0.461634	0.554555	0.302984	0.229732	0.266449	0.0623079	1	—
RM03_SkullrelGirdIM40_2	0.60276	0.246032	0.582912	0.670562	0.741648	0.919623	0.963005	0.874727	0.758019	0.383703	1
	RM01_HyoidIM5	RM01_HyoidIM8	RM01_HyoidIM39	RM01_HyoidIM61	RM01_HyoidIMAvg	RM02_HyoidIMAvg	RM03_HyoidIMAvg	RM03_HyoidIM07_1	RM03_HyoidIM08_1	RM03_HyoidIM11_2	RM03_HyoidIM40_2
RM01_HyoidIM5	1	—	—	—	—	—	—	—	—	—	—
RM01_HyoidIM8	0.659933	1	—	—	—	—	—	—	—	—	—
RM01_HyoidIM39	0.592925	0.603391	1	—	—	—	—	—	—	—	—
RM01_HyoidIM61	-0.0263258	0.362189	0.574781	1	—	—	—	—	—	—	—
RM01_HyoidIMAvg	0.668656	0.692994	0.956523	0.54737	1	—	—	—	—	—	—
RM02_HyoidIMAvg	0.847286	0.562666	0.685492	0.0178967	0.698569	1	—	—	—	—	—
RM03_HyoidIMAvg	0.210715	0.144079	0.631973	0.337797	0.446212	0.447191	1	—	—	—	—
RM03_HyoidIM07_1	0.0679993	0.283816	0.472556	0.496164	0.368439	0.177446	0.743915	1	—	—	—
RM03_HyoidIM08_1	0.160571	0.287486	0.51499	0.508244	0.355705	0.306569	0.846225	0.815476	1	—	—
RM03_HyoidIM11_2	-0.0339393	0.150032	0.0273502	0.317321	0.00512859	-0.135586	0.214292	0.475987	0.406983	1	—
RM03_HyoidIM40_2	0.358823	0.228867	0.659896	0.320402	0.498684	0.59724	0.952287	0.692988	0.828905	0.137401	1
	RM01_GRGLIM5	RM01_GRGLIM8	RM01_GRGLIM39	RM01_GRGLIM61	RM01_GRGLIMAvg	RM02_GRGLIMAvg	RM03_GRGLIMAvg	RM03_GRGLIM07_1	RM03_GRGLIM08_1	RM03_GRGLIM11_2	RM03_GRGLIM40_2
RM01_GRGLIM5	1	—	—	—	—	—	—	—	—	—	—
RM01_GRGLIM8	0.34902	1	—	—	—	—	—	—	—	—	—
RM01_GRGLIM39	0.670223	0.491125	1	—	—	—	—	—	—	—	—
RM01_GRGLIM61	0.368334	0.161399	0.860531	1	—	—	—	—	—	—	—
RM01_GRGLIMAvg	0.667896	0.745159	0.887244	0.625833	1	—	—	—	—	—	—
RM02_GRGLIMAvg	0.847198	0.428407	0.788906	0.561032	0.728709	1	—	—	—	—	—
RM03_GRGLIMAvg	0.846254	0.639614	0.827309	0.519833	0.923897	0.84003	1	—	—	—	—
RM03_GRGLIM07_1	0.486096	0.844033	0.601621	0.277709	0.862556	0.444588	0.75722	1	—	—	—
RM03_GRGLIM08_1	-0.0137363	-0.240133	0.474971	0.753868	0.105542	0.112224	0.00278261	-0.173217	1	—	—
RM03_GRGLIM11_2	-0.0326776	-0.1217	0.223974	0.360139	0.0311988	-0.015221	-0.0280739	-0.0233463	0.564105	1	—
RM03_GRGLIM40_2	NAN	NAN	NAN	NAN	NAN	NAN	NAN	NAN	NAN	NAN	NAN
