# Supplementary material for: XROMM Analysis of Feeding Mechanics in Toads: Interactions of the Tongue, Hyoid, and Pectoral Girdle
Source: Integr Org Biol. 2022 Nov 15;4(1):obac045. doi: 10.1093/iob/obac045 (PMC9665897; doi:10.1093/iob/obac045)
Supplement: obac045_Supplemental_Files [file obac045_supplemental_files.zip › Supplemental_Table_6.xlsx]

## Sheet: Sheet1
Method	Variable 1	Variable 2	Variable 3	Variable 4	p-value	R2	Notes
Levene's Test	Max_tongue_pro_stretch	Individual	—	—	0.1354	—	Differences in variation between max tongue protrusion distances among individuals
Levene's Test	Max_tongue_ret_stretch	Individual	—	—	0.02714	—	Differences in variation between max tongue retraction distances among individuals
Levene's Test	Max_Tongue	Type	—	—	0.001307	—	Differences in variation between protrusion and retraction distances
Levene's Test	Max_Tongue	Individual	Type	—	3.111e-07	—	Differences in variation between Figure 4 box plots (multiple independent variables)
Linear Model	TDPro_offset_cycleperc	TBPro_offset_cycleperc	—	—	2e-16	0.9014	Regression between tongue base and tongue tip maker timings to max protrusion
Linear Model	Mouth_open_onset	TDPro_onset_cycleperc	—	—	1.192e-10	0.6315	Regression between mouth opening onset and tongue tip protrusion onset timings
Linear Model	Min_tongue_IM_distance_cylce_perc	Max_gape_cycleperc	—	—	2.2e-16	0.9019	Regression between tongue min length and maximum gape timings
Linear Model	Max_tongue_pro_stretch	TDPro_offset_cycleperc	—	—	0.000137	0.2787	Regression between maximum tongue stretch distance and maximum tongue protrusion timing
Welch Two Sample t-test	Max_Tongue	Type	—	—	0.07068	—	Comparison of means between maximum tongue stretch distance during protrusion and retraction for RM01
Welch Two Sample t-test	Max_Tongue	Type	—	—	0.5892	—	Comparison of means between maximum tongue stretch distance during protrusion and retraction for RM02
Welch Two Sample t-test	Max_Tongue	Type	—	—	0.0001355	—	Comparison of means between maximum tongue stretch distance during protrusion and retraction for RM03
Linear Mixed Effects Model	Cycle_duration	Hit_miss	Single_Double	Individual	—	—	Effect of double swallows and misses on cycle length with individuals randomized
